# Supplementary material for: FBXW7 Gene Mutation and Expression in Colorectal Cancer (CRC): A Systematic Review from Molecular Mechanisms to Clinical Translation
Source: Int J Mol Sci. 2025 Nov 23;26(23):11318. doi: 10.3390/ijms262311318 (PMC12692694; doi:10.3390/ijms262311318)
Supplement: Supplementary file 1 [file ijms-26-11318-s001.zip]

Archive with 1 entries (1 files):
- ijms-3992969-supplementary Table S1.xlsm
