# Supplementary material for: FBXW7 Gene Mutation and Expression in Colorectal Cancer (CRC): A Systematic Review from Molecular Mechanisms to Clinical Translation
Source: Int J Mol Sci. 2025 Nov 23;26(23):11318. doi: 10.3390/ijms262311318 (PMC12692694; doi:10.3390/ijms262311318)
Supplement: Supplementary file 1 [file ijms-26-11318-s001.zip › ijms-3992969-supplementary Table S1.xlsm]

## Sheet: table
Correlated Gene	Cytoband	Spearman's Correlation	p-Value	q-Value
RUFY3	4q13.3	0.9041809291308067	2.63e-156	9.85e-152
SETD2	3p21.31	0.9027345782784459	6.85e-156	1.28e-149
REV1	2q11.2	0.9013241282712469	1.56e-153	1.95e-148
DDX17	22q13.1	0.8963323996969275	6.97e-150	5.83e-145
OTUD4	4q31.21	0.8962793826990533	7.79e-149	5.83e-145
ATXN7	3p14.1	0.8946281189146509	2.38e-146	1.48e-142
TRAPPC11	4q35.1	0.893951348884623	9.5e-148	5.06e-143
PIKFYVE	2q34	0.8938875197725409	1.08e-146	5.06e-143
ANKRD28	3p25.1	0.893504002104547	2.36e-145	9.82e-143
RAPGEF2	4q32.1	0.8922768012663612	2.81e-144	1.02e-140
YTHDC1	4q13.2	0.892244269608445	3e-145	1.02e-140
SF3B1	2q33.1	0.8913676480959967	1.73e-143	5.38e-141
CNOT2	12q15	0.8906397667921658	7.3e-144	2.1e-139
ATAD2B	2p24.1-p23.3	0.889692488861061	4.7e-143	1.26e-138
BOD1L1	4p15.33	0.8891113880730543	1.46e-142	3.64e-139
SENP6	6q14.1	0.888220768210999	8.19e-142	1.87e-137
HNRNPDL	4q21.22	0.8882020805336085	8.49e-142	1.87e-137
ELF2	4q31.1	0.8880599825652133	1.12e-140	2.32e-137
BLTP1	4q27	0.8880041485536001	1.24e-140	2.45e-138
ZNF638	2p13.3-p13.2	0.8873988902678438	3.97e-141	7.43e-138
SREK1	5q12.3	0.8872244242022055	5.54e-142	9.88e-139
BLTP3A	6p21.31	0.8871684523298924	6.17e-141	1.05e-136
MTF2	1p22.1	0.8871144477643561	6.84e-141	1.11e-137
CENPC	4q13.2	0.8867805679812389	1.29e-139	2.01e-137
KIAA0232	4p16.1	0.8866621716870654	1.62e-140	2.42e-137
PPP6R3	11q13	0.8866214258998462	1.75e-139	2.48e-136
PCF11	11q14.1	0.8865939698189127	1.84e-141	2.48e-136
WDR33	2q14.3	0.8865894216048591	1.86e-140	2.48e-136
RBM33	7q36.3	0.8859843113317201	5.84e-140	7.54e-137
SMARCA5	4q31.21	0.8857173555194783	9.67e-140	1.21e-136
BTAF1	10q23.32	0.8853275448403963	2.01e-138	2.43e-135
ZNF791	19p13.13	0.8852011126391482	2.55e-138	2.98e-136
ZBTB24	6q21	0.8848858912251779	4.6e-138	5.22e-135
RSRC2	12q24.31	0.8848555681525229	4.87e-138	5.36e-136
BIRC6	2p22.3	0.8846027194286077	7.81e-139	8.34e-136
RSF1	11q14.1	0.8845143344959525	9.2e-139	9.56e-137
GAPVD1	9q33.3	0.8841789237464188	1.72e-137	1.74e-135
TASOR2	10p15.1	0.8840969783012924	2e-137	1.97e-134
METTL14	4q26	0.883996015532725	2.41e-138	2.31e-134
ZNF621	3p22.1	0.8838680729187353	3.06e-137	2.86e-134
SETD5	3p25.3	0.88375197518633	3.79e-138	3.46e-134
2003-08-01	1p34.3	0.8835630445193566	5.37e-138	4.78e-134
USP24	1p32.3	0.8835353270679833	5.65e-139	4.92e-135
UBN2	7q34	0.8833480536082536	7.98e-138	6.79e-136
SP1	12q13.13	0.8832403485075471	9.74e-138	8.09e-135
ANKRD17	4q13.3	0.8832287016492256	9.95e-138	8.09e-135
USF3	3q13.2	0.8831521047326825	1.15e-136	9.12e-135
PTPN11	12q24.13	0.88295762096889	1.64e-136	1.28e-133
RBM6	3p21.31	0.8828863676379575	1.87e-137	1.42e-133
ZNF445	3p21.31	0.8828726710143727	1.91e-136	1.43e-133
FBXW2	9q33.2	0.8827644892844259	2.33e-136	1.71e-133
TCERG1	5q32	0.8823981614976607	4.56e-136	3.28e-135
MON2	12q14.1	0.8820528137938924	8.56e-138	6.04e-135
PSME4	2p16.2	0.8818464743899801	1.25e-136	8.64e-134
BCLAF1	6q23.3	0.8816274491680438	1.86e-136	1.26e-132
BRAF	7q34	0.8815813550860888	2.02e-135	1.35e-132
CEP290	12q21.32	0.8814556771054407	2.53e-136	1.66e-132
MDN1	6q15	0.8813938957208467	2.83e-136	1.83e-132
KIAA2026	9p24.1	0.8813270269969135	3.2e-135	2.03e-133
OXSR1	3p22.2	0.8813016130111173	3.35e-136	2.09e-133
BDP1	5q13.2	0.8812858569846873	3.44e-136	2.11e-132
CELF1	11p11.2	0.8811854950353598	4.13e-136	2.49e-132
NKTR	3p22.1	0.8809530326047352	6.28e-137	3.73e-132
RAD54L2	3p21.2	0.8809390147546744	6.44e-136	3.77e-132
GPATCH2L	14q24.3	0.8808325695812279	7.8e-136	4.49e-132
OGA	10q24.32	0.8804008915645142	1.7e-134	9.61e-133
LRIG2	1p13.2	0.8802151183691298	2.37e-134	1.32e-131
ZBTB11	3q12.3	0.8798810887623336	4.3e-135	2.37e-131
ITSN2	2p23.3	0.8795445099425864	7.84e-135	4.25e-131
NUFIP2	17q11.2	0.8793943291833959	1.02e-133	5.47e-132
CEP295	11q21	0.8793779416024056	1.05e-133	5.55e-132
ARID2	12q12	0.8792151450757818	1.41e-133	7.31e-132
AFTPH	2p14	0.8791417925761611	1.6e-133	8.21e-132
ZNF507	19q13.11	0.8787996394763414	2.94e-134	1.49e-130
MAP3K4	6q26	0.8787699734410692	3.1e-133	1.54e-130
THOC2	Xq25	0.8786368029967583	3.92e-134	1.93e-131
TRIP12	2q36.3	0.8785381131583021	4.66e-134	2.27e-131
ZNF326	1p22.2	0.8784980013768852	5.01e-134	2.4e-130
BRWD1	21q22.2	0.8784846024477013	5.13e-134	2.43e-130
ZGRF1	4q25	0.87837943965731	6.17e-134	2.89e-130
ICE1	5p15.32	0.878269322114629	7.49e-135	3.46e-130
MYSM1	1p32.1	0.8781480748962585	9.27e-134	4.23e-131
CDK13	7p14.1	0.877978449240691	1.25e-132	5.63e-131
SRSF11	1p31.1	0.8779706544754879	1.27e-132	5.64e-130
CCDC66	3p14.3	0.8778920494726791	1.45e-132	6.4e-130
ZNF197	3p21.31	0.877797588398694	1.72e-135	7.46e-132
GOLGA4	3p22.2	0.8777471119365077	1.87e-132	8.06e-131
ANAPC4	4p15.2	0.8776251589808112	2.32e-132	9.87e-131
PIK3R4	3q22.1	0.8775777632805506	2.52e-133	1.05e-129
UTP3	4q13.3	0.8775775468957662	2.52e-132	1.05e-129
ZCCHC8	12q24.31	0.8775443233648671	2.67e-133	1.1e-129
RBBP6	16p12.1	0.8775234686654699	2.77e-133	1.13e-130
CPSF6	12q15	0.8773916729191575	3.49e-133	1.4e-129
PHF3	6q12	0.877242744292954	4.53e-133	1.8e-129
MED13L	12q24.21	0.877173917567259	5.1e-133	2.01e-129
PRPF4B	6p25.2	0.877151701895211	5.31e-132	2.07e-129
RC3H1	1q25.1	0.8771392862710518	5.42e-133	2.09e-129
RBM15	1p13.3	0.8771261578341026	5.55e-132	2.12e-129
RASA2	3q23	0.8770909940461765	5.9e-132	2.23e-129
GIGYF2	2q37.1	0.8770827048368443	5.98e-132	2.24e-130
PIK3C2A	11p15.1	0.8770363154537917	6.49e-133	2.4e-131
RIF1	2q23.3	0.8769549461688128	7.48e-136	2.74e-130
NIPBL	5p13.2	0.8769493945387897	7.55e-133	2.74e-130
QTRT2	3q13.31	0.8768948346147043	8.3e-133	2.99e-129
NAA25	12q24.13	0.8768468723518928	9.02e-133	3.21e-129
FNBP4	11p11.2	0.8767299125475719	1.11e-131	3.9e-130
MFSD8	4q28.2	0.8766113248464082	1.36e-133	4.75e-130
REST	4q12	0.87655635460999	1.49e-132	5.18e-130
SEC24B	4q25	0.876514321535174	1.61e-131	5.52e-130
SLTM	15q22.1	0.8763635854821893	2.09e-132	7.1e-130
AHCTF1	1q44	0.8761587046872364	2.97e-131	1e-128
GGNBP2	17q12	0.8761027181533975	3.28e-131	1.09e-128
ZC3H7A	16p13.13	0.8758751025667495	4.85e-132	1.61e-128
STX17	9q31.1	0.8757343535453128	6.18e-132	2.03e-128
ZNF37A	10p11.1	0.8756117809862908	7.64e-132	2.48e-128
RC3H2	9q33.2	0.875600368526301	7.79e-132	2.51e-129
DDX6	11q23.3	0.8755930098993183	7.89e-132	2.52e-128
CASP8AP2	6q15	0.8754658269274436	9.81e-132	3.11e-129
INO80D	2q33.3	0.8754539293077896	1e-130	3.15e-129
TANC1	2q24.2	0.8753088606176691	1.28e-130	4.01e-129
PPFIA1	11q13.3	0.875260821687542	1.4e-130	4.31e-129
SBNO1	12q24.31	0.8752378173779701	1.45e-131	4.45e-128
SENP5	3q29	0.8751112149594031	1.8e-130	5.48e-129
OSBPL11	3q21.2	0.8750134882087408	2.13e-130	6.43e-129
CCNT2	2q21.3	0.8749415550374383	2.41e-130	7.21e-130
SCAF11	12q12	0.8748996072709031	2.59e-131	7.69e-129
RIC1	9p24.1	0.8748909115594218	2.63e-131	7.74e-129
RPS6KB1	17q23.1	0.874650709258376	3.96e-130	1.16e-128
ELP1	9q31.3	0.8746411856362846	4.03e-131	1.17e-127
VPS8	3q27.2	0.8745571587049307	4.65e-131	1.34e-127
ALMS1	2p13.1	0.8745489872894441	4.71e-131	1.34e-127
UBXN7	3q29	0.8745444838430357	4.75e-131	1.34e-127
RBM12B	8q22.1	0.8745409849981478	4.78e-131	1.34e-127
XPO1	2p15	0.8744885896753775	5.22e-131	1.46e-127
HERC4	10q21.3	0.874483315234463	5.27e-131	1.46e-127
C2CD3	11q13.4	0.874026646172123	1.15e-129	3.15e-127
TNRC6A	16p12.1	0.873987569326614	1.22e-129	3.34e-128
RBSN	3p25.1	0.8739682961887058	1.26e-129	3.43e-128
CHD1	5q15-q21.1	0.8739540587687251	1.3e-129	3.49e-128
NR2C2	3p25.1	0.8739376004387186	1.33e-130	3.56e-127
TUG1	22q12.2	0.8738884717935241	1.45e-129	3.84e-128
ZBTB43	9q33.3	0.8735776155271627	2.45e-129	6.45e-128
UPF2	10p14	0.8730336994861322	6.13e-130	1.6e-126
WAPL	10q23.2	0.8728787494427228	7.96e-130	2.06e-128
CCAR1	10q21.3	0.8728759295538018	7.99e-130	2.06e-128
TOP2B	3p24.2	0.8727880854202137	9.26e-130	2.37e-127
RBM12	20q11.22	0.8727783302007669	9.42e-130	2.4e-126
HELZ	17q24.2	0.8726996921177015	1.07e-129	2.72e-126
QRICH1	3p21.31	0.8726286921266794	1.21e-128	3.04e-127
SMG1	16p12.3	0.8723849813452792	1.82e-128	4.54e-127
SCAF8	6q25.2	0.8723383841102803	1.97e-128	4.88e-127
SCLT1	4q28.2	0.8722939684155752	2.12e-129	5.22e-128
PHIP	6q14.1	0.8721834845973553	2.55e-128	6.24e-127
HNRNPH1	5q35.3	0.8721608835386994	2.65e-128	6.43e-127
RBAK	7p22.1	0.8720786117562398	3.04e-129	7.33e-127
DMTF1	7q21.12	0.8718520967568024	4.43e-129	1.06e-125
TPR	1q31.1	0.8718221881708165	4.66e-129	1.11e-125
ATR	3q23	0.871708030700979	5.63e-129	1.33e-125
ARIH2	3p21.31	0.8713577501618821	1.01e-127	2.37e-125
U2SURP	3q23	0.8712791853604532	1.15e-127	2.69e-126
CCNL1	3q25.31	0.8712698883061804	1.17e-127	2.71e-126
MARCHF6	5p15.2	0.8711289970645024	1.47e-127	3.4e-126
SETX	9q34.13	0.8710919528541016	1.57e-128	3.59e-126
TLK2	17q23.2	0.8710576020905101	1.66e-127	3.78e-125
PNISR	6q16.2	0.8710530096285722	1.67e-127	3.79e-126
RESF1	12p11.21	0.8709844809042759	1.87e-127	4.22e-126
ASXL2	2p23.3	0.8709296318666082	2.05e-128	4.59e-126
CLASP1	2q14.2-q14.3	0.8707702925417865	2.67e-128	5.92e-126
WDR11	10q26.12	0.8707683617036259	2.67e-128	5.92e-126
TASOR	3p14.3	0.8706686477810092	3.15e-128	6.94e-127
GPBP1	5q11.2	0.8706015776652235	3.52e-127	7.7e-126
DENND6A	3p14.3	0.8705505172058821	3.83e-127	8.33e-126
DCAF1	3p21.2	0.8704668685232919	4.4e-128	9.5e-126
DNAJC13	3q22.1	0.8702800832831851	5.98e-128	1.28e-124
PBRM1	3p21.1	0.8702005938912923	6.81e-128	1.46e-124
AKAP8	19p13.12	0.8701379893553663	7.55e-128	1.6e-124
AFF1	4q21.3-q22.1	0.8700848005534394	8.24e-128	1.74e-124
PRRC2C	1q24.3	0.8700799948545254	8.3e-128	1.74e-124
TRIM33	1p13.2	0.8699889678141189	9.64e-128	2.01e-124
PPIG	2q31.1	0.8699612498990248	1.01e-126	2.1e-125
TMF1	3p14.1	0.8697515551147688	1.42e-126	2.94e-125
FUBP3	9q34.11-q34.12	0.8696298925943038	1.74e-126	3.57e-125
CBL	11q23.3	0.8696084382922509	1.8e-127	3.67e-125
DYRK1A	21q22.13	0.8695848572825993	1.87e-127	3.8e-124
MAP3K2	2q14.3	0.8695508184678806	1.98e-127	3.99e-125
WSB1	17q11.1	0.8693746531460742	2.63e-127	5.3e-125
AHI1	6q23.3	0.869350950936562	2.74e-126	5.48e-124
SRSF10	1p36.11	0.8693201946625219	2.88e-128	5.73e-125
SON	21q22.11	0.8689899094435729	4.93e-127	9.76e-125
KANSL3	2q11.2	0.8689404407919088	5.34e-127	1.05e-123
DCAF16	4p15.31	0.8688400516614166	6.29e-127	1.23e-124
RBM41	Xq22.3	0.8686894278004089	8.03e-128	1.56e-123
FBXO11	2p16.3	0.8686858073734396	8.08e-127	1.57e-123
MAP3K7	6q15	0.8685549511254529	9.99e-127	1.93e-123
THRAP3	1p34.3	0.8685058152902919	1.08e-125	2.07e-123
HAUS3	4p16.3	0.8684581251768674	1.17e-125	2.23e-123
CREB1	2q33.3	0.8684171480559673	1.25e-125	2.37e-123
WDFY3	4q21.23	0.8683931138965205	1.3e-125	2.45e-124
AEBP2	12p12.3	0.868388478525697	1.31e-125	2.46e-123
NRDC	1p32.3	0.8682614192855764	1.61e-125	3e-123
NUP153	6p22.3	0.8681579934398206	1.9e-125	3.53e-123
WASHC4	12q23.3	0.8680105326396169	2.41e-125	4.46e-124
TAOK1	17q11.2	0.8679698519362923	2.57e-125	4.74e-123
PPWD1	5q12.3	0.8679388084828872	2.7e-126	4.96e-124
TCF20	22q13.2	0.8678823147360692	2.96e-126	5.41e-124
TET3	2p13.1	0.867842533653192	3.16e-125	5.74e-124
PRDM10	11q24.3	0.8677461116914897	3.69e-125	6.67e-124
UBR2	6p21.1	0.8676890306753815	4.04e-127	7.27e-124
SUDS3	12q24.23	0.8676306818210655	4.44e-126	7.94e-124
PUM2	2p24.1	0.8676283448543682	4.46e-126	7.94e-124
CAMKK2	12q24.31	0.8676019336823482	4.65e-126	8.25e-124
DDX42	17q23.3	0.8675008579135866	5.47e-126	9.66e-124
ANKIB1	7q21.2	0.8674900296111187	5.57e-126	9.78e-124
CFLAR	2q33.1	0.867445837779064	5.98e-126	1.05e-122
JMJD1C	10q21.3	0.8674024354041966	6.41e-126	1.12e-122
CNOT6L	4q21.1	0.867389774470806	6.54e-126	1.13e-122
CDV3	3q22.1	0.8673679872205321	6.77e-126	1.16e-122
RBM25	14q24.2	0.8673648085369388	6.81e-126	1.16e-122
MSL2	3q22.3	0.8673641024950903	6.82e-126	1.16e-122
TOPBP1	3q22.1	0.8673551636676454	6.92e-126	1.18e-122
CEP350	1q25.2	0.8673515103976478	6.96e-126	1.18e-122
EPS15	1p32.3	0.86719443865194	8.95e-126	1.51e-123
S100PBP	1p35.1	0.8671087686854742	1.03e-124	1.72e-123
CREBZF	11q14.1	0.8670500984814494	1.13e-125	1.88e-122
GSK3B	3q13.33	0.8670068786124773	1.21e-125	2.01e-122
LRRFIP2	3p22.2	0.8670018794861801	1.22e-124	2.02e-123
CLIP1	12q24.31	0.8667725255799021	1.76e-124	2.9e-123
YEATS2	3q27.1	0.8666797287467789	2.04e-124	3.34e-122
ZDHHC17	12q21.2	0.8665203719610591	2.63e-125	4.29e-122
USP47	11p15.3	0.866487966594847	2.77e-125	4.5e-122
TTC3	21q22.13	0.866423535868219	3.07e-124	4.97e-123
DCP1A	3p21.1	0.8663910065224598	3.23e-124	5.21e-122
SDAD1	4q21.1	0.8663206375416326	3.61e-124	5.8e-123
IWS1	2q14.3	0.8663183753846593	3.63e-124	5.8e-123
ATM	11q22.3	0.8662942852961915	3.77e-125	6e-123
PHC3	3q26.2	0.8662591737016221	3.98e-125	6.32e-124
PRR14L	22q12.2	0.8662478110327455	4.06e-125	6.4e-123
ZNF644	1p22.2	0.8662391337496063	4.11e-124	6.47e-123
MYO9A	15q23	0.8661023864638928	5.11e-125	8e-123
VTI1A	10q25.2	0.8660804663942485	5.29e-125	8.25e-123
GXYLT1	12q12	0.8660646288837756	5.43e-125	8.43e-123
POU2F1	1q24.2	0.866061686825855	5.45e-125	8.43e-123
SENP2	3q27.2	0.8660233882828373	5.8e-124	8.92e-123
CCDC93	2q14.1	0.865874576828065	7.34e-125	1.13e-122
HP1BP3	1p36.12	0.8658539291651327	7.58e-126	1.16e-122
EIF4G3	1p36.12	0.8658165673319035	8.05e-124	1.22e-121
UBR3	2q31.1	0.865667837888975	1.02e-123	1.54e-122
LATS1	6q25.1	0.8656605861303405	1.03e-123	1.55e-122
BPTF	17q24.2	0.8655995152932596	1.13e-123	1.7e-122
MBD4	3q21.3	0.8655746051954236	1.18e-123	1.77e-121
TBK1	12q14.2	0.8654874538118432	1.35e-123	2.02e-121
ARMC8	3q22.3	0.8654786246665253	1.37e-123	2.04e-122
TMEM184C	4q31.23	0.8654662433304422	1.4e-123	2.07e-121
PDS5A	4p14	0.8653003967310984	1.82e-123	2.68e-122
SOS1	2p22.1	0.8652774490617877	1.89e-124	2.77e-121
RFC1	4p14	0.8652638212359256	1.93e-123	2.82e-122
DNM1L	12p11.21	0.8652577660446781	1.95e-123	2.83e-122
ZNF33A	10p11.1	0.8652567406346939	1.95e-125	2.83e-122
BAZ1B	7q11.23	0.8652400652067733	2e-123	2.89e-121
PARG	10q11.23	0.8651635130202123	2.26e-123	3.25e-121
ZNF805	19q13.43	0.8650157447454073	2.85e-123	4.09e-121
SART3	12q23.3	0.8649841176126595	3e-124	4.28e-121
FOXJ3	1p34.2	0.8649773618885058	3.03e-123	4.31e-122
DDX3X	Xp11.4	0.8649295612928761	3.27e-123	4.63e-122
ZNF317	19p13.2	0.8648883982137299	3.48e-123	4.92e-122
HEATR5B	2p22.2	0.8648831569149799	3.51e-124	4.94e-122
NUP98	11p15.4	0.8648370498826621	3.78e-124	5.29e-122
NSD1	5q35.3	0.8647261422934112	4.5e-123	6.28e-122
DDI2	1p36.21	0.8646320422618211	5.21e-124	7.25e-122
DLG1	3q29	0.8646066846594377	5.42e-123	7.5e-122
KMT2A	11q23.3	0.8646055417071777	5.43e-123	7.5e-122
SLMAP	3p14.3	0.8644938478043623	6.48e-123	8.91e-122
HIVEP1	6p24.1	0.8643985843134996	7.52e-124	1.03e-121
INTU	4q28.1	0.8643236718472508	8.45e-124	1.15e-120
ZNF44	19p13.2	0.8642893650882965	8.92e-124	1.21e-120
ATRX	Xq21.1	0.8642893582486729	8.92e-124	1.21e-120
ZFC3H1	12q21.1	0.8642693050070864	9.21e-124	1.24e-120
RLIM	Xq13.2	0.8642332215907532	9.74e-124	1.31e-120
BRAP	12q24.12	0.8642204326588301	9.94e-124	1.33e-120
AMMECR1L	2q14.3	0.8640983097306139	1.2e-122	1.61e-120
OPA1	3q29	0.8640349126619448	1.33e-122	1.77e-121
FBXW11	5q35.1	0.8639753520587692	1.46e-122	1.93e-122
LONP2	16q12.1	0.8639598768092579	1.49e-122	1.97e-120
DHX36	3q25.2	0.8639229557942043	1.58e-122	2.08e-122
ANKLE2	12q24.33	0.8638982761206304	1.64e-122	2.16e-121
KMT2C	7q36.1	0.8636891255395844	2.28e-122	2.98e-120
DDX5	17q23.3	0.8636292887490352	2.5e-122	3.26e-122
ARHGAP21	10p12.1	0.863608915846763	2.58e-123	3.35e-120
PLRG1	4q31.3	0.8635685328863253	2.75e-122	3.56e-121
MBNL1	3q25.1-q25.2	0.8634380397029336	3.37e-122	4.34e-121
GOLGB1	3q13.33	0.8634118373777177	3.51e-123	4.51e-120
ZNF224	19q13.31	0.8633907387757529	3.62e-123	4.64e-120
GON4L	1q22	0.8633704091402391	3.74e-123	4.78e-123
CRKL	22q11.21	0.8632691879121273	4.38e-123	5.57e-120
KPNA1	3q21.1	0.8631631525328797	5.16e-123	6.55e-121
HNRNPU	1q44	0.8630899691224088	5.78e-124	7.31e-122
PPP1R12A	12q21.2-q21.31	0.8629481990931415	7.2e-123	9.07e-121
LRP6	12p13.2	0.8629070538669414	7.68e-123	9.64e-121
PRDM4	12q23.3	0.8628455484000956	8.44e-123	1.06e-120
TSC1	9q34	0.8628333637442652	8.61e-123	1.07e-119
EVI5	1p22.1	0.8624788696346782	1.49e-121	1.85e-119
DICER1	14q32.13	0.8624276045654361	1.61e-121	2e-119
SFSWAP	12q24.33	0.862408697538325	1.66e-121	2.05e-120
PARGP1	10q11.22	0.8622356300263118	2.17e-122	2.67e-120
HECTD4	12q24.13	0.8620883457557996	2.72e-121	3.33e-120
FARP2	2q37.3	0.8620811952082943	2.75e-122	3.36e-120
ZNF146	19q13.1	0.8620119949794164	3.06e-121	3.72e-120
EDRF1	10q26.2	0.8619427729648053	3.4e-121	4.13e-119
ZNF740	12q13.13	0.8619091749346116	3.58e-122	4.33e-120
SNTB2	16q22.1	0.861823693570938	4.08e-121	4.92e-120
DYRK2	12q15	0.8617321479592513	4.7e-122	5.65e-120
PPP4R2	3p13	0.8616324462074921	5.47e-122	6.56e-121
PRPF38B	1p13.3	0.8615207838521785	6.49e-122	7.76e-121
TFCP2	12q13.12-q13.13	0.8613462350617379	8.48e-122	1.01e-118
TUT7	9q21.33	0.861153379163753	1.14e-120	1.35e-118
DMXL1	5q23.1	0.8610636385048163	1.31e-120	1.55e-118
CASP8	2q33.1	0.8610090145937195	1.42e-120	1.68e-118
ANAPC1	2q13	0.8609636113102311	1.52e-120	1.79e-118
NRF1	7q32.2	0.8608563540846926	1.79e-120	2.1e-118
TTF1	9q34.13	0.860850349284995	1.81e-120	2.11e-118
BRWD3	Xq21.1	0.8607474456419211	2.12e-120	2.47e-118
FAM120B	6q27	0.860712876188716	2.23e-120	2.59e-119
SNRK	3p22.1	0.8607022228925449	2.27e-120	2.62e-118
KANSL1	17q21.31	0.8606619542693669	2.41e-121	2.78e-119
LRRC58	3q13.33	0.8606052680323814	2.63e-121	3.02e-118
FGFR1OP2	12p11.23	0.8605656375768765	2.79e-120	3.2e-119
EMSY	11q13.5	0.8605461213806946	2.87e-120	3.29e-118
SUGP2	19p13	0.8605444088018879	2.88e-120	3.29e-118
ZNF148	3q21.2	0.860518903096849	3e-122	3.41e-118
VHL	3p25.3	0.8605114572311334	3.03e-120	3.43e-119
KDM3B	5q31.2	0.8604461102771261	3.35e-120	3.78e-119
ZNF518A	10q24.1	0.8604432632348593	3.36e-120	3.79e-119
OTULIN	5p15.2	0.8604185466414349	3.49e-121	3.92e-119
SFPQ	1p34.3	0.8603878694891477	3.65e-121	4.09e-118
CCNT1	12q13.11-q13.12	0.860343961188905	3.91e-121	4.36e-119
UBA6	4q13.2	0.8603056840300806	4.14e-121	4.61e-120
DNAJC7	17q21.2	0.860278835027879	4.31e-120	4.79e-119
NF1	17q11.2	0.8602649640828609	4.4e-121	4.87e-119
G3BP1	5q33.1	0.8602137248046153	4.76e-120	5.25e-119
PTPN4	2q14.2	0.8601986123781729	4.87e-121	5.36e-120
EXOG	3p22.2	0.8601911664069896	4.93e-121	5.4e-119
ZNF562	19p13.2	0.8601835115859809	4.98e-121	5.45e-119
DHX57	2p22.1	0.8601209146969995	5.48e-120	5.98e-119
NAA15	4q31.1	0.8600322329419455	6.27e-122	6.81e-119
FBH1	10p15.1	0.8599818277433161	6.76e-120	7.33e-119
VPS13A	9q21.2	0.8598562573130188	8.18e-123	8.84e-119
NUP50	22q13.31	0.8598286765394032	8.53e-121	9.19e-119
FHIP2A	10q25.3	0.8598086245180752	8.79e-121	9.45e-119
CEP135	4q12	0.8596350006352846	1.14e-119	1.22e-117
PRPF39	14q21.2	0.8595366475063315	1.33e-119	1.42e-117
2001-01-01	2p24.2	0.8595328911126902	1.33e-119	1.42e-117
LCOR	10q24.1	0.8595298491830571	1.34e-119	1.42e-117
RANBP2	2q13	0.859502959495697	1.39e-119	1.48e-117
DNAJC27	2p23.3	0.8594441952635994	1.52e-120	1.61e-117
PIK3CA	3q26.32	0.8594092627719485	1.61e-119	1.69e-117
ZRANB1	10q26.13	0.8593918574352508	1.65e-120	1.73e-117
WDR82	3p21.2	0.8593513234510118	1.75e-120	1.84e-118
BAZ1A	14q13.1-q13.2	0.8592612245199724	2.01e-119	2.1e-117
PCYT1A	3q29	0.8592389016545636	2.08e-119	2.16e-117
OSBPL9	1p32.3	0.8590555186434475	2.73e-120	2.84e-119
NOL8	9q22.31	0.8590499933483612	2.76e-120	2.86e-117
LSG1	3q29	0.8589211293429744	3.35e-119	3.46e-118
NAF1	4q32.2	0.8589155085858393	3.37e-120	3.48e-118
KRBOX5	16p11.2	0.8588948962233439	3.48e-120	3.58e-118
CHD2	15q26.1	0.8588236762678463	3.87e-120	3.97e-118
NSUN6	10p12.31	0.8586830361499453	4.78e-120	4.89e-117
ARID1B	6q25.3	0.8586121535329259	5.32e-120	5.42e-118
ZFAND5	9q21.13	0.8586041969592498	5.38e-120	5.47e-118
RAD17	5q13.2	0.8585273708278599	6.04e-120	6.12e-118
LNPEP	5q15	0.8584905154456012	6.38e-120	6.45e-118
ZNF397	18q12.2	0.8584629323465233	6.65e-120	6.7e-118
FBXO38	5q32	0.8584257696620697	7.03e-120	7.07e-118
NSUN3	3q11.2	0.8582624885464735	8.97e-121	9e-118
MKLN1	7q32.3	0.8582041898782894	9.79e-120	9.79e-118
LRCH3	3q29	0.8580848321657945	1.17e-118	1.17e-116
TLK1	2q31.1	0.8580256104823056	1.28e-119	1.27e-116
DOP1A	6q14.1	0.8580132041204608	1.3e-120	1.29e-116
UBP1	3p22.3	0.8580111640373682	1.31e-118	1.29e-116
SAMD8	10q22.2	0.8579937339535232	1.34e-118	1.32e-116
ZSCAN29	15q15.3	0.8579042682698164	1.53e-119	1.51e-116
ERCC6	10q11.23	0.8578227472137996	1.73e-118	1.7e-116
ZBTB2	6q25.1	0.8577899961975665	1.81e-118	1.78e-116
AGFG1	2q36.3	0.8577730651308895	1.86e-119	1.82e-116
ZNF180	19q13.31	0.8577390158191001	1.96e-118	1.91e-116
PRPF40A	2q23.3	0.8576997013717751	2.08e-119	2.02e-116
PAXBP1	21q22.11	0.8576931635780732	2.1e-118	2.03e-117
PPHLN1	12q12	0.8576867348402909	2.12e-118	2.05e-117
KLHDC10	7q32.2	0.8576523338420414	2.23e-118	2.15e-117
FAM76B	11q21	0.8575945492956879	2.43e-118	2.33e-116
LARP7	4q25	0.8575916910053072	2.44e-118	2.34e-117
RPGR	Xp11.4	0.8575665772679559	2.53e-118	2.42e-117
TET2	4q24	0.85756318618075	2.54e-118	2.43e-117
ECPAS	9q31.3	0.8575411741957898	2.63e-119	2.5e-117
RYBP	3p13	0.8574066525144712	3.21e-118	3.05e-116
ZNF91	19p12	0.8573352175456028	3.57e-118	3.38e-116
ATF7IP	12p13.1	0.8573222328501076	3.64e-118	3.43e-116
ATP13A3	3q29	0.8572180259203668	4.24e-119	4e-116
LARP4	12q13.12	0.8571722430666318	4.54e-119	4.27e-118
CDYL	6p25.1	0.8571045330009169	5.02e-119	4.71e-118
IRGQ	19q13.31	0.8569649387147455	6.17e-119	5.77e-117
DPP8	15q22.31	0.8568693264839198	7.11e-119	6.63e-118
ZNF780A	19q13.2	0.856848635331945	7.33e-119	6.81e-117
STRN	2p22.2	0.8568475183979907	7.34e-119	6.81e-117
RAB3GAP1	2q21.3	0.8568346042626279	7.48e-119	6.93e-118
DDX46	5q31.1	0.8567822564875509	8.08e-120	7.47e-117
PHF10	6q27	0.8567769508058476	8.15e-119	7.51e-117
KBTBD2	7p14.3	0.8567748152259479	8.17e-119	7.51e-117
RLF	1p34.2	0.8567263415634083	8.78e-119	8.04e-117
CWC22	2q31.3	0.8567256855729225	8.79e-119	8.04e-117
KTN1	14q22.1	0.8566955694573463	9.19e-119	8.38e-119
MARK3	14q32.32-q32.33	0.8565331538803296	1.17e-117	1.06e-116
GAB1	4q31.21	0.856412501153602	1.39e-117	1.27e-115
FIP1L1	4q12	0.8563959445325421	1.43e-118	1.29e-115
NEDD1	12q23.1	0.8563869941891774	1.45e-117	1.31e-115
ZNF652	17q21.32	0.856366017958486	1.49e-117	1.35e-115
AKAP9	7q21.2	0.8563154631425901	1.61e-117	1.45e-116
CSTF2T	10q21.1	0.856233966545304	1.81e-117	1.63e-116
NHLRC2	10q25.3	0.8562250108284732	1.84e-117	1.64e-115
AIMP1	4q24	0.8561884041470241	1.94e-118	1.73e-115
ABHD18	4q28.2	0.8560821724322814	2.27e-117	2.02e-115
CAB39	2q37.1	0.8559774856488622	2.64e-118	2.35e-116
ZNF81	Xp11.23	0.8559669049307703	2.68e-117	2.38e-116
NFYB	12q23.3	0.8559516292050613	2.75e-118	2.43e-115
USP46	4q12	0.8559396033959369	2.79e-117	2.47e-115
PMS2CL	7p22.1	0.8559208239549483	2.87e-117	2.53e-116
RBPJ	4p15.2	0.8557770451630936	3.55e-118	3.11e-117
MDM1	12q15	0.8556986628736809	3.98e-117	3.49e-116
PURA	5q31.3	0.8555713247876247	4.79e-118	4.19e-115
ZNF283	19q13.31	0.8555637644040196	4.85e-117	4.23e-116
SP3	2q31.1	0.8555392284793464	5.02e-118	4.37e-115
KPNB1	17q21.32	0.8553546221714817	6.58e-118	5.71e-116
CEP83	12q22	0.85530326057616	7.09e-118	6.14e-116
ZC3HAV1	7q34	0.8552632454942724	7.52e-118	6.5e-116
CTCF	16q22.1	0.8552350743977655	7.84e-118	6.75e-116
KDM4C	9p24.1	0.8551825402005808	8.46e-119	7.28e-116
ALPK1	4q25	0.8551774659483435	8.52e-118	7.31e-116
USP42	7p22.1	0.8551363922822751	9.05e-118	7.75e-116
UBA5	3q22.1	0.8550904629941889	9.68e-118	8.26e-116
PICALM	11q14.2	0.8550411689634166	1.04e-116	8.86e-116
ZNF431	19p12	0.8549297013580702	1.22e-117	1.04e-114
ZYG11B	1p32.3	0.8548552836085742	1.36e-116	1.16e-115
SSH2	17q11.2	0.854785680565862	1.51e-116	1.28e-114
KDM5A	12p13.33	0.8547537939074754	1.58e-116	1.33e-114
MED13	17q23.2	0.8545587536667206	2.1e-117	1.77e-115
WASHC2A	10q11.23	0.8545467249463354	2.13e-117	1.79e-114
ZKSCAN8	6p21	0.8545152832347179	2.23e-116	1.87e-114
SCAI	9q33.3	0.8543487592431083	2.84e-116	2.38e-114
PUS7L	12q12	0.8543487470428881	2.84e-116	2.38e-114
NOM1	7q36.3	0.8542984169950447	3.06e-116	2.55e-114
C2CD5	12p12.1	0.8542691636686781	3.19e-116	2.65e-115
NEMF	14q21.3	0.8542041062749	3.51e-117	2.91e-114
PTPRG	3p14.2	0.8540659111038609	4.29e-116	3.55e-115
ZSCAN20	1p35.1	0.8539805851420587	4.85e-117	4e-115
PAK2	3q29	0.8539116735666911	5.36e-117	4.41e-115
EXOC2	6p25.3	0.8538930411756304	5.5e-117	4.52e-115
AP1AR	4q25	0.8538684952853353	5.7e-117	4.68e-115
DCAF17	2q31.1	0.853753605524178	6.73e-118	5.51e-115
ACIN1	14q11.2	0.8537299300143155	6.96e-117	5.69e-115
CLK4	5q35.3	0.8536868479682684	7.41e-117	6.04e-115
CEP162	6q14.2-q14.3	0.8536620750497802	7.68e-117	6.25e-114
KLHL18	3p21.31	0.8535547459462561	8.97e-117	7.28e-115
CENPE	4q24	0.8535406358203307	9.15e-117	7.41e-115
LRBA	4q31.3	0.8535064747437964	9.61e-117	7.77e-115
SUPT7L	2p23.3	0.8534905609117562	9.83e-117	7.93e-115
CNOT4	7q33	0.8534241326426668	1.08e-115	8.71e-116
LEMD3	12q14.3	0.8533661818962525	1.18e-115	9.44e-115
RREB1	6p24.3	0.853343600534661	1.22e-115	9.73e-115
ELK4	1q32.1	0.8533161769460569	1.26e-115	1.01e-113
ATXN2	12q24.12	0.8533142479388639	1.27e-115	1.01e-113
SUZ12	17q11.2	0.8532803724316836	1.33e-115	1.06e-114
FUBP1	1p31.1	0.8532366513818042	1.42e-116	1.13e-114
ZBTB44	11q24.3	0.8532245360667186	1.44e-115	1.14e-113
HYCC2	2q33.1	0.8531743093930461	1.55e-115	1.23e-114
NPAT	11q22.3	0.8531180558464428	1.68e-115	1.33e-113
ASH1L	1q22	0.853097769650467	1.73e-115	1.36e-113
TSC22D2	3q25.1	0.8530694368081233	1.8e-115	1.42e-113
HNRNPR	1p36.12	0.8530505132681877	1.85e-115	1.45e-113
TNKS2	10q23.32	0.853041903292501	1.87e-116	1.47e-113
WASHC2C	10q11.22	0.8529162002883018	2.25e-115	1.75e-113
THUMPD1	16p12.3	0.8529010063148739	2.3e-115	1.79e-114
SFT2D2	1q24.2	0.8528630697994253	2.42e-115	1.88e-113
E2F3	6p22.3	0.8528605070086259	2.43e-117	1.89e-114
CLCC1	1p13.3	0.8528135269877912	2.6e-115	2.02e-114
SLK	10q24.33-q25.1	0.8527899752317571	2.69e-115	2.08e-113
RICTOR	5p13.1	0.8527855004980446	2.71e-116	2.09e-114
USP45	6q16.2	0.8527499558871913	2.85e-117	2.19e-113
RAB5A	3p24.3	0.8527455571700007	2.87e-116	2.2e-113
BAZ2B	2q24.2	0.8527317155404992	2.93e-115	2.24e-114
GOSR1	17q11.2	0.8526575830672832	3.25e-116	2.49e-114
INVS	9q31.1	0.8526480232975638	3.3e-118	2.52e-113
SMC3	10q25.2	0.8526450442983757	3.31e-115	2.52e-113
CERT1	5q13.3	0.8525950653787766	3.56e-115	2.71e-115
PNN	14q21.1	0.852580637806283	3.63e-116	2.76e-113
MAP4K5	14q22.1	0.8524918411280152	4.12e-116	3.12e-113
LIN54	4q21.22	0.8524623557181609	4.3e-115	3.25e-114
TENT2	5q14.1	0.8524388749082008	4.45e-116	3.35e-113
ZNF248	10p11.21	0.8523725818584854	4.89e-116	3.68e-114
GPATCH8	17q21.31	0.8523069571502343	5.37e-116	4.03e-114
UHRF2	9p24.1	0.8522913174486848	5.49e-116	4.12e-113
CCP110	16p12.3	0.8522848330756707	5.54e-116	4.15e-114
ASCC3	6q16.3	0.8521726413306306	6.51e-116	4.86e-113
TNRC6B	22q13.1	0.8521556110607188	6.67e-116	4.97e-113
ZNF451	6p12.1	0.85209324362164	7.29e-116	5.42e-113
BMS1	10q11.21	0.8520703453577751	7.53e-116	5.59e-113
NBPF12	1q21.1	0.8520304646836583	7.97e-117	5.9e-114
ATP2C1	3q22.1	0.8519627012809278	8.78e-116	6.49e-114
MLLT10	10p12.31	0.8519265354357464	9.24e-116	6.82e-114
PIK3CB	3q22.3	0.851907225220157	9.5e-117	6.99e-114
DHX9	1q25.3	0.8518639018455255	1.01e-115	7.42e-114
DNTTIP2	1p22.1	0.8518442755159609	1.04e-114	7.62e-114
KIDINS220	2p25.1	0.8518377813501143	1.05e-114	7.68e-114
KPNA6	1p35.2	0.8517690120954086	1.16e-114	8.45e-114
UTP20	12q23.2	0.8516996698373319	1.28e-114	9.3e-114
ATP11B	3q26.33	0.8516646009210613	1.34e-114	9.76e-114
MBD5	2q23.2	0.851635152119669	1.4e-114	1.02e-112
EXOC8	1q42.2	0.8515616088280444	1.55e-114	1.13e-112
ARHGEF12	11q23.3	0.8515538440302385	1.57e-114	1.14e-112
SLC4A1AP	2p23.3	0.8515483231398918	1.58e-114	1.14e-113
LARP1B	4q28.2	0.8515166088992483	1.65e-114	1.19e-112
DDHD1	14q22.1	0.8515029852715852	1.69e-114	1.21e-113
USP32	17q23.3	0.85144764138551	1.83e-114	1.31e-112
ERCC6L2	9q22.32	0.8513999816797885	1.95e-114	1.4e-112
MTR	1q43	0.8513646978235726	2.05e-114	1.47e-112
ZNF236	18q23	0.8512727553733476	2.34e-114	1.67e-112
SMC6	2p24.2	0.851263771704502	2.37e-114	1.69e-112
ZNF780B	19q13.2	0.851251419520585	2.41e-115	1.71e-113
REV3L	6q21	0.8512341992622336	2.47e-114	1.75e-113
CCDC18	1p22.1	0.8512116563889949	2.55e-114	1.81e-112
ZSWIM6	5q12.1	0.8511965997369013	2.61e-115	1.84e-113
WDR48	3p22.2	0.8511908825561897	2.63e-115	1.85e-113
MSL1	17q21.1	0.8511421008515361	2.81e-117	1.98e-113
HAUS6	9p22.1	0.8510890600124007	3.03e-115	2.13e-112
FAM133B	7q21.2	0.8510887387750246	3.04e-114	2.13e-112
ZUP1	6q22.1	0.8510815304755965	3.07e-116	2.15e-112
CGGBP1	3p11.1	0.8510760599496079	3.09e-114	2.16e-112
BBS7	4q27	0.8510696609411978	3.12e-114	2.18e-113
CWC25	17q12	0.8510531046059872	3.19e-114	2.22e-113
ACAP2	3q29	0.8510497700139701	3.21e-115	2.23e-112
INPP4A	2q11.2	0.8509985468022452	3.45e-114	2.39e-112
SHOC2	10q25.2	0.8509653274127005	3.61e-115	2.5e-113
TAF1	Xq13.1	0.8509637260365333	3.62e-115	2.5e-113
PUM1	1p35.2	0.8509572437802905	3.66e-114	2.52e-113
GOPC	6q22.1	0.8509419740263491	3.74e-115	2.57e-112
KNTC1	12q24.31	0.8508951688544126	3.99e-115	2.74e-112
USP16	21q21	0.8507491309016119	4.91e-114	3.37e-113
BTRC	10q24.32	0.8507172505551611	5.13e-115	3.52e-112
HNRNPK	9q21.32	0.8506985540616676	5.27e-114	3.6e-113
UVRAG	11q13.5	0.8506948986316958	5.3e-114	3.62e-113
RBM19	12q24.13-q24.21	0.8506924168718415	5.31e-115	3.62e-113
TNPO1	5q13.2	0.850644328779312	5.69e-114	3.87e-114
AP1G1	16q22.2	0.850577133713357	6.25e-115	4.25e-113
UIMC1	5q35.2	0.8504990412087284	6.98e-115	4.73e-113
CLASP2	3p22.3	0.8503761959691429	8.3e-115	5.61e-113
NEK4	3p21.1	0.8503188055630689	9e-115	6.08e-113
ARID4B	1q42.3	0.8503009904354577	9.23e-115	6.22e-116
EML4	2p21	0.8502468910865838	9.95e-115	6.7e-113
USP34	2p15	0.8502401212649362	1e-113	6.75e-113
PPP1R15B	1q32.1	0.8502002091430272	1.06e-113	7.13e-113
KPNA4	3q25.33	0.850138777630007	1.16e-113	7.76e-113
MTF1	1p34.3	0.8501346863674504	1.17e-113	7.79e-113
KMT5A	12q24.31	0.8500782431230511	1.26e-113	8.41e-113
CNOT6	5q35.3	0.84996243034579	1.48e-115	9.88e-113
ANKRD13C	1p31.1	0.8499115950560592	1.59e-114	1.06e-111
MOB1B	4q13.3	0.8498708723370211	1.69e-114	1.12e-111
ZNF766	19q13.41	0.8498697688837467	1.69e-113	1.12e-111
UBXN4	2q21.3	0.8498584300237131	1.72e-113	1.14e-112
HIF1AN	10q24.31	0.8498308017176764	1.79e-114	1.18e-111
TMEM181	6q25.3	0.8497103674820352	2.11e-114	1.39e-111
DCUN1D4	4q12	0.8496651890598492	2.25e-117	1.48e-111
DDX55	12q24.31	0.849665058120771	2.25e-114	1.48e-111
REPS1	6q24.1	0.8496644372674557	2.25e-114	1.48e-111
KMT5B	11q13.2	0.8496020087631372	2.46e-114	1.61e-112
PRDM15	21q22.3	0.8496017048504639	2.46e-113	1.61e-112
CKAP5	11p11.2	0.8495508764511209	2.64e-113	1.72e-111
TYW5	2q33.1	0.8495085987139185	2.8e-113	1.82e-111
POLR3A	10q22.3	0.8494861696145589	2.89e-114	1.88e-112
TTC17	11p12-p11.2	0.8494716978264195	2.95e-114	1.91e-111
LUC7L2	7q34	0.8494584579071454	3.01e-113	1.95e-111
RBM45	2q31.2	0.8494568982653548	3.01e-114	1.95e-111
PPP4R3A	14q32.12	0.8494488254230558	3.05e-114	1.97e-111
TOPORS	9p21.1	0.8494444862074253	3.07e-114	1.98e-112
HECTD1	14q12	0.8494235396836363	3.16e-113	2.03e-111
ZBTB40	1p36.12	0.8493968383950452	3.28e-113	2.1e-113
UBE3B	12q24.11	0.8493799026345117	3.36e-114	2.15e-111
DYNC1LI2	16q22.1	0.8493709353054093	3.4e-114	2.17e-111
THADA	2p21	0.8493604278034856	3.45e-115	2.2e-111
GTF3C4	9q34.13	0.8493130727079814	3.69e-115	2.35e-112
EPC1	10p11.22	0.8493050954614629	3.73e-113	2.37e-111
SMARCAD1	4q22.3	0.8492930202638249	3.79e-114	2.41e-112
MCM9	6q22.31	0.8492142304462396	4.23e-113	2.68e-112
JRKL	11q21	0.8491414102638386	4.68e-113	2.96e-111
HCG18	6p22.1	0.849082734479398	5.08e-113	3.21e-112
CAPN7	3p25.1	0.8489059373465836	6.5e-114	4.1e-112
TAF8	6p21.1	0.8488724158987928	6.82e-115	4.29e-112
DCAF10	9p13.2	0.8488632178595453	6.9e-114	4.34e-112
VPS13C	15q22.2	0.8488575922337956	6.96e-114	4.37e-112
R3HCC1L	10q24.2	0.848854019873548	6.99e-115	4.38e-112
PDE4DIPP2	1p11.2	0.8488257020051441	7.27e-114	4.55e-112
KLHL42	12p11.22	0.8487553198426706	8.02e-114	5.01e-112
IFT81	12q24.11	0.8487521455665279	8.06e-114	5.02e-112
DHX29	5q11.2	0.8487241734453431	8.38e-114	5.21e-111
ZNF292	6q14.3	0.8487087441195685	8.56e-114	5.32e-112
TRPM7	15q21.2	0.8484813572692064	1.17e-112	7.28e-112
POLQ	3q13.33	0.8484369828266631	1.25e-113	7.73e-112
ZNF226	19q13.31	0.8483489904618454	1.41e-113	8.72e-112
GPAM	10q25.2	0.848333093337508	1.44e-112	8.9e-112
DHX8	17q21.31	0.8483161923099435	1.48e-112	9.1e-112
KHDRBS1	1p35.2	0.8482588563598864	1.6e-112	9.84e-113
PAPOLG	2p16.1	0.8482441717292637	1.63e-112	1e-110
SIK2	11q23.1	0.8482042941026828	1.72e-112	1.06e-110
CDC40	6q21	0.8481240217490063	1.93e-112	1.18e-110
OTUD7B	1q21.2	0.8480252431862523	2.21e-112	1.35e-110
ZBTB49	4p16.3	0.8480127011452034	2.25e-113	1.37e-111
ZMYM4	1p34.3	0.8480028533168662	2.28e-113	1.39e-111
MOB1A	2p13.1	0.8479561696351149	2.43e-113	1.48e-110
RBM28	7q32.1	0.847944369208808	2.47e-113	1.5e-110
WDR75	2q32.2	0.8479092871412992	2.59e-113	1.57e-110
SNIP1	1p34.3	0.8478469249028152	2.83e-113	1.71e-110
SYNCRIP	6q14.3	0.8478113851961865	2.97e-112	1.79e-110
KLHL8	4q22.1	0.8477412378087785	3.27e-113	1.97e-110
ZNF131	5p12	0.8477142128090113	3.4e-113	2.05e-110
REL	2p16.1	0.8476620841922514	3.65e-113	2.2e-110
ANKRD50	4q28.1	0.8476537331211814	3.69e-112	2.22e-111
SACM1L	3p21.31	0.8475839423998063	4.07e-112	2.44e-111
AP4E1	15q21.2	0.8475179639525777	4.45e-113	2.67e-110
EIF3A	10q26.11	0.8474312090835795	5.02e-113	3e-112
ILF3	19p13.2	0.8473809964729369	5.38e-113	3.21e-111
HMGXB4	22q12.3	0.8473601610899516	5.53e-113	3.3e-111
GEMIN5	5q33.2	0.8473293340807077	5.77e-113	3.43e-111
KIN	10p14	0.8472962933112196	6.04e-113	3.59e-110
GPBP1L1	1p34.1	0.8472243985518079	6.67e-113	3.96e-111
LSM8	7q31.31	0.847216404270387	6.75e-113	3.99e-110
ARIH1	15q24.1	0.8472110387935368	6.8e-113	4.02e-111
THOC1	18p11.32	0.8470545346435352	8.43e-113	4.97e-111
DHX15	4p15.2	0.8470483754696442	8.5e-113	5.01e-110
MED23	6q23.2	0.8470372003564538	8.63e-113	5.08e-110
HAPSTR1	16p13.2	0.8469661376208353	9.52e-113	5.58e-112
LUC7L3	17q21.33	0.8469659926229679	9.52e-113	5.58e-112
NGLY1	3p24.2	0.8469450419939918	9.8e-113	5.74e-111
ZBTB34	9q33.3	0.8468802028500755	1.07e-111	6.26e-111
PMS1	2q32.2	0.8468158827239214	1.17e-111	6.82e-112
ZBTB37	1q25.1	0.8468152465105405	1.17e-111	6.82e-112
FAF2	5q35.2	0.8468020423582973	1.19e-111	6.94e-111
RALGAPA1	14q13.2	0.8467925887002127	1.21e-111	7.02e-111
RAPGEF5	7p15.3	0.8467861174298873	1.22e-111	7.07e-111
CLCN3	4q33	0.8467730842322523	1.24e-111	7.18e-111
VPS54	2p15-p14	0.8467359119504388	1.31e-111	7.55e-111
KRR1	12q21.2	0.8466810074309304	1.41e-111	8.12e-111
ANKRD40	17q21.33	0.8466796798552206	1.41e-111	8.13e-111
LIMD1	3p21.31	0.8466787196675356	1.41e-111	8.13e-111
CTR9	11p15.4	0.8466618977871668	1.44e-111	8.3e-111
CHD7	8q12.2	0.8465880332530279	1.6e-111	9.17e-111
YME1L1	10p12.1	0.8465697465843082	1.64e-111	9.39e-111
CCDC50	3q28	0.8465620983322907	1.66e-111	9.47e-111
ZMYM6	1p34.3	0.8465381634490577	1.71e-111	9.78e-111
ASB3	2p16.2	0.8465210813488635	1.75e-111	9.99e-111
FRS2	12q15	0.8465185080986426	1.76e-111	1e-109
TNPO3	7q32.1	0.8464211641873662	2.01e-111	1.14e-109
JARID2	6p22.3	0.8464205101050203	2.01e-111	1.14e-109
INPP5F	10q26.11	0.846414976776396	2.03e-111	1.15e-109
CEP120	5q23.2	0.846389167300165	2.1e-111	1.19e-109
MFN1	3q26.33	0.8463149634635813	2.32e-111	1.31e-109
CIAO1	2q11.2	0.8462558433770857	2.52e-111	1.42e-109
STX6	1q25.3	0.8462356388752682	2.59e-112	1.46e-110
DIP2B	12q13.12	0.8461940418961448	2.74e-111	1.54e-110
SEPTIN7P2	7p12.3	0.8461883307284214	2.76e-112	1.55e-110
INTS4	11q14.1	0.8461689154294839	2.84e-112	1.59e-109
DCP2	5q22.2	0.8460777719164707	3.21e-111	1.8e-109
CARD8	19q13.33	0.8460456583197242	3.36e-111	1.88e-109
MBTD1	17q21.33	0.8460134477309594	3.51e-112	1.96e-109
KIAA1143	3p21.31	0.8459874653885575	3.63e-111	2.02e-109
CDK12	17q12	0.845986974788958	3.64e-111	2.02e-109
CNTRL	9q33.2	0.8458785118017934	4.21e-112	2.34e-110
NCOA3	20q13.12	0.8457891207814962	4.76e-112	2.64e-110
ZSCAN25	7q22.1	0.8457700483552926	4.89e-112	2.71e-109
RUFY2	10q21.3	0.845728697472819	5.17e-112	2.86e-109
NPEPPS	17q21.32	0.8457155906027793	5.26e-112	2.91e-109
TRAF6	11p12	0.8457129175965021	5.28e-112	2.91e-109
ERCC3	2q14.3	0.8456058499153386	6.11e-111	3.37e-109
RAB21	12q21.1	0.8456006578766407	6.15e-112	3.38e-109
IPO8	12p11.21	0.8455243041817114	6.83e-112	3.75e-110
CDK17	12q23.1	0.8455139757609172	6.92e-111	3.8e-110
TMEM131	2q11.2	0.8455079781481631	6.98e-112	3.82e-109
ZNF100	19p13.1	0.8454554989703607	7.5e-112	4.1e-110
UGGT1	2q14.3	0.8454351594080878	7.71e-112	4.21e-109
LARP4B	10p15.3	0.8453711222414483	8.41e-112	4.58e-110
CAND1	12q14.3-q15	0.8453516218815066	8.63e-112	4.7e-110
ATP11C	Xq27.1	0.8453169847003206	9.05e-112	4.92e-110
SYNRG	17q12	0.8453075892941323	9.16e-112	4.98e-110
INO80	15q15.1	0.8452351613399207	1.01e-110	5.48e-110
ROCK2	2p25.1	0.8452088149959287	1.05e-110	5.67e-110
TRIM39	6p22.1	0.8451667950679286	1.11e-111	6e-110
RBM5	3p21.31	0.8450880588480397	1.23e-110	6.66e-110
ZNF202	11q23.3	0.8450733279964292	1.26e-110	6.78e-110
RFX7	15q21.3	0.8450725756900408	1.26e-110	6.78e-110
ANKRD26	10p12.1	0.84503413995061	1.33e-110	7.14e-110
NFXL1	4p12	0.8450218136990671	1.35e-110	7.25e-110
NRDE2	14q32.11	0.8449975849877435	1.4e-110	7.48e-111
TRIP11	14q32.12	0.844978253692989	1.43e-110	7.66e-110
DNAJC16	1p36.21	0.844977342914965	1.43e-110	7.66e-110
CDK5RAP2	9q33.2	0.844964981401191	1.46e-110	7.78e-110
ZNF235	19q13.2	0.8449181776965714	1.55e-111	8.28e-111
USP38	4q31.21	0.8449078008797699	1.58e-110	8.38e-110
PPTC7	12q24.11	0.8449047070452086	1.58e-110	8.41e-110
DNAJB14	4q23	0.8447619734210712	1.92e-110	1.02e-108
SIRT1	10q21.3	0.8447567736241113	1.93e-112	1.02e-108
PRMT9	4q31.23	0.8447108692892339	2.06e-110	1.09e-108
EZH1	17q21.2	0.8446891446951535	2.12e-111	1.12e-108
CEP44	4q34.1	0.8446657620790456	2.19e-111	1.15e-108
MFSD4B	6q21	0.8445561686278579	2.53e-110	1.34e-108
ATXN1L	16q22.2	0.8445408474024327	2.59e-110	1.36e-108
KCTD20	6p21.31	0.8445083671729097	2.7e-110	1.42e-108
ALKBH8	11q22.3	0.8444646455773002	2.87e-110	1.5e-109
MARCHF7	2q24.2	0.8443431313310978	3.38e-112	1.77e-108
RNASEH1	2p25.3	0.8443144508923679	3.51e-111	1.84e-109
SENP1	12q13.11	0.8442647148117531	3.75e-110	1.96e-109
CDC27	17q21.32	0.8442271787250121	3.95e-110	2.06e-108
USP49	6p21.1	0.8441129704499247	4.61e-111	2.4e-108
YY1	14q32.2	0.8440529938108605	4.99e-111	2.6e-108
PLEKHA3	2q31.2	0.8440494807691477	5.02e-112	2.61e-108
ATMIN	16q23.2	0.8440442993720515	5.05e-111	2.62e-108
EWSR1	22q12.2	0.844039295571571	5.09e-111	2.64e-108
WAC	10p12.1	0.8440368674740502	5.1e-112	2.64e-109
TRA2B	3q27.2	0.8440276711299153	5.17e-111	2.67e-109
ZNF721	4p16.3	0.8439792687908112	5.51e-111	2.85e-108
GK5	3q23	0.8439442640393711	5.78e-111	2.98e-108
KMT2E	7q22.3	0.8438885900262922	6.23e-111	3.2e-108
CHD9	16q12.2	0.8438881075515205	6.23e-111	3.2e-108
TTBK2	15q15.2	0.84377172827833	7.29e-111	3.74e-109
GPATCH1	19q13.11	0.8437507435684831	7.5e-111	3.84e-109
ZNF330	4q31.21	0.8437057973868067	7.96e-111	4.07e-109
ZNF700	19p13.2	0.8436924871608621	8.11e-112	4.14e-109
RSBN1L	7q11.23	0.8436722965043557	8.33e-111	4.25e-109
TDG	12q23.3	0.8436385807575667	8.71e-111	4.44e-108
RNF169	11q13.4	0.8436365530490401	8.74e-111	4.45e-109
SEC23IP	10q26.11-q26.12	0.8436299114454467	8.81e-111	4.48e-108
SIKE1	1p13.2	0.8436011078185525	9.16e-111	4.65e-109
HERC1	15q22.31	0.8435502594939596	9.81e-111	4.97e-109
THAP6	4q21.1	0.8435462324307266	9.86e-111	4.99e-109
SLC38A1	12q13.11	0.8434903921386099	1.06e-109	5.37e-109
ZFP62	5q35.3	0.8434196142474424	1.17e-109	5.9e-109
SLF2	10q24.31	0.8433756351322309	1.24e-111	6.25e-109
MEF2A	15q26.3	0.8433734679823227	1.24e-110	6.26e-109
FKBP15	9q32	0.8433151918979572	1.34e-111	6.76e-109
IBTK	6q14.1	0.8432024178235578	1.56e-109	7.85e-109
ACTR8	3p21.1	0.8431693834463081	1.63e-109	8.19e-109
SELENOI	2p23.3	0.8431536699784763	1.67e-109	8.35e-109
SLC25A36	3q23	0.8431502034870252	1.68e-109	8.38e-109
NSUN2	5p15.31	0.8431282713960594	1.73e-109	8.62e-109
NCKAP1	2q32.1	0.8431137104459809	1.76e-109	8.78e-111
ZNF852	3p21.31	0.8430701603426038	1.86e-109	9.29e-110
ZMYND11	10p15.3	0.8430389886678177	1.94e-110	9.67e-110
AFDN	6q27	0.8428885982119638	2.38e-110	1.18e-107
ZBTB21	21q22.3	0.8428752041917155	2.42e-110	1.2e-107
YTHDC2	5q22.2	0.8428420069339657	2.53e-109	1.25e-107
NUP107	12q15	0.8428404491471805	2.53e-109	1.25e-107
MYCBP2	13q22.3	0.8427882686399814	2.72e-109	1.34e-107
NFX1	9p12	0.8427376697146444	2.91e-109	1.43e-107
CEP63	3q22.2	0.8427348740342215	2.92e-110	1.44e-107
SLC30A6	2p22.3	0.8427111329074051	3.01e-109	1.48e-107
SMC5	9q21.12	0.842688730639265	3.1e-110	1.53e-107
POLR2B	4q12	0.842651622827736	3.26e-110	1.6e-108
CACUL1	10q26.11	0.8426421932273268	3.3e-109	1.62e-107
ATXN7L3B	12q21.1	0.8426054995912633	3.47e-110	1.7e-108
NEPRO	3q13.2	0.8425902955461345	3.54e-110	1.73e-108
MAN1A2	1p12	0.8425757264754861	3.61e-110	1.76e-107
RBFOX2	22q12.3	0.8425481964683471	3.74e-110	1.82e-109
TPP2	13q33.1	0.8425316565739697	3.82e-109	1.86e-107
NME6	3p21.31	0.8425226346681394	3.87e-111	1.88e-107
PARD3	10p11.22-p11.21	0.8425146351982217	3.91e-109	1.9e-108
USP28	11q23.2	0.8424643983417249	4.18e-109	2.03e-108
CUL5	11q22.3	0.842449836098875	4.26e-111	2.07e-107
RANBP6	9p24.1	0.8424122308756845	4.48e-110	2.17e-107
USP15	12q14.1	0.8424062887134517	4.52e-110	2.18e-107
ARID4A	14q23.1	0.8423451962354284	4.9e-110	2.37e-107
RRN3	16p13.11	0.8422725142709868	5.4e-110	2.6e-107
AQR	15q14	0.8422541544849966	5.53e-110	2.66e-107
COX10-DT	17p12	0.8421734989698498	6.16e-110	2.96e-107
JMY	5q14.1	0.8421706839553155	6.18e-110	2.97e-107
E2F6	2p25.1	0.8421662036010751	6.22e-110	2.98e-107
ATG16L1	2q37.1	0.8418972045744169	8.88e-110	4.25e-107
ZKSCAN5	7q22.1	0.8418830097797466	9.05e-110	4.33e-108
RAB28	4p15.33	0.8418829158637743	9.05e-110	4.33e-108
FBXO30	6q24.3	0.8418769237360267	9.12e-110	4.35e-108
DCAF5	14q24.1	0.8418666022887739	9.25e-110	4.41e-108
DYNC2I1	7q36.3	0.8418419122158193	9.56e-111	4.55e-108
CC2D1B	1p32.3	0.8417780475543822	1.04e-109	4.94e-109
CDKN2AIP	4q35.1	0.8417227800071396	1.12e-108	5.31e-109
TRRAP	7q22.1	0.841691967118751	1.17e-108	5.53e-107
TGFBRAP1	2q12.1-q12.2	0.8416657217371447	1.21e-109	5.72e-107
ANKS1A	6p21.31	0.8416056723080942	1.31e-108	6.18e-108
ANKRD36	2q11.2	0.8415932958851068	1.33e-109	6.27e-108
PCNX1	14q24.2	0.8415776926487859	1.36e-108	6.4e-108
PTBP3	9q32	0.8415468411428629	1.41e-108	6.65e-108
CHD8	14q11.2	0.8414913282355269	1.52e-108	7.15e-108
UBE2G2	21q22.3	0.8414689861538047	1.57e-108	7.36e-109
BMPR1A	10q23.2	0.8414105529990094	1.69e-108	7.94e-108
ABRAXAS2	10q26.13	0.8414098549697093	1.69e-108	7.94e-108
STAT5B	17q21.2	0.841369731716545	1.78e-109	8.36e-108
CNOT10	3p22.3	0.84135541018372	1.82e-109	8.51e-108
SPTY2D1	11p15.1	0.8413257834633003	1.89e-109	8.83e-108
KDM4A	1p34.2-p34.1	0.8413183213790079	1.91e-110	8.91e-108
UACA	15q23	0.8412962923363492	1.97e-108	9.16e-108
CUL1	7q36.1	0.8412570602046331	2.07e-109	9.64e-109
ZNF654	3p11.1	0.8411961237755794	2.24e-109	1.04e-106
GNL2	1p34.3	0.841177745686247	2.3e-108	1.07e-106
RBM17	10p15.1	0.8410793513578103	2.62e-108	1.21e-107
CEP104	1p36.32	0.8410703537878909	2.65e-108	1.23e-106
VEZT	12q22	0.8410276003152468	2.8e-108	1.3e-106
WDFY1	2q36.1	0.8410052821922493	2.89e-108	1.33e-106
HIPK1	1p13.2	0.840946944396201	3.12e-108	1.44e-107
PHAX	5q23.2	0.8409396691978435	3.15e-109	1.45e-106
EPRS1	1q41	0.840908650307404	3.28e-108	1.51e-108
DIP2A	21q22.3	0.84090500217849	3.29e-109	1.51e-106
BRPF1	3p25.3	0.8408767866109175	3.42e-110	1.57e-107
FBXO42	1p36.13	0.8408512083887691	3.54e-108	1.62e-106
TBRG1	11q24.2	0.8408395999338808	3.59e-108	1.64e-107
DCUN1D1	3q26.33	0.8408325523981179	3.62e-109	1.66e-108
USP48	1p36.12	0.8408323794143278	3.62e-108	1.66e-108
PALB2	16p12.2	0.8408213718050924	3.68e-109	1.68e-107
MIEF1	22q13.1	0.8408111126945251	3.73e-109	1.7e-108
PDE8A	15q25.3	0.8407848283824367	3.86e-109	1.76e-106
CUL3	2q36.2	0.8407501810848657	4.04e-108	1.84e-106
SET	9q34.11	0.8407346023952531	4.12e-110	1.87e-106
RNPC3	1p21.1	0.8407235512676414	4.18e-108	1.9e-106
C16ORF87	16q11.2	0.8407225963608707	4.19e-109	1.9e-107
SNX4	3q21.2	0.8406827481116513	4.41e-108	2e-107
PDE12	3p14.3	0.8406569520060281	4.56e-109	2.06e-106
ZBTB39	12q13.3	0.84063255278753	4.71e-109	2.13e-106
STK4	20q13.12	0.8406281335670078	4.74e-109	2.14e-106
FAN1	15q13.3	0.8405675223079871	5.13e-109	2.31e-106
HELQ	4q21.23	0.8405300566444537	5.39e-108	2.42e-106
PTCD2	5q13.2	0.8405293054562718	5.4e-109	2.42e-106
UBE3A	15q11.2	0.840486557818521	5.71e-109	2.56e-107
LCORL	4p15.31	0.8404699019551543	5.83e-109	2.61e-106
NFE2L2	2q31.2	0.840426218183008	6.18e-108	2.76e-106
CNST	1q44	0.8404181328144171	6.24e-109	2.79e-107
TIAL1	10q26.11	0.8403925934272662	6.46e-109	2.88e-106
PLEKHA8	7p14.3	0.8403243371160346	7.06e-109	3.15e-106
WDR26	1q42.11-q42.12	0.8402477344715753	7.81e-109	3.48e-106
BRD1	22q13.33	0.8401431478376771	8.95e-109	3.98e-107
SOCS4	14q22.3	0.8401372832928624	9.02e-109	4.01e-106
ZNG1B	2q14.1	0.8401304773079826	9.1e-109	4.04e-106
GDAP2	1p12	0.8401133216492049	9.31e-110	4.13e-107
RPAP3	12q13.11	0.8400883857538157	9.62e-110	4.26e-106
TMEM161B	5q14.3	0.8400867301426932	9.64e-111	4.26e-106
ETF1	5q31.2	0.8400744112776888	9.8e-109	4.33e-106
KLF3	4p14	0.8400409812555183	1.02e-107	4.52e-107
C10ORF88	10q26.13	0.8399859515612919	1.1e-107	4.85e-107
KAT6B	10q22.2	0.8399636850460959	1.13e-108	4.98e-107
PABIR1	9q21.11	0.839962566808824	1.13e-110	4.99e-107
SBF2	11p15.4	0.839951588275804	1.15e-108	5.05e-107
TTC21B	2q24.3	0.8399469489678366	1.16e-107	5.08e-107
SEPTIN7P14	4q26	0.8398540885892052	1.31e-107	5.72e-107
NBPF11	1q21.2	0.8398091824868343	1.39e-107	6.06e-107
FBXO45	3q29	0.8397835897331039	1.43e-108	6.26e-107
USO1	4q21.1	0.8396884261154012	1.62e-108	7.08e-107
TRAF3IP1	2q37.3	0.8396350418713988	1.74e-108	7.58e-107
MSANTD7	10p13	0.8396326918925169	1.74e-108	7.6e-109
RWDD4	4q35.1	0.839591629314561	1.84e-107	8.01e-107
ATP2B1	12q21.33	0.8395843090867622	1.86e-107	8.07e-107
LARP1	5q33.2	0.8395648056214636	1.91e-107	8.27e-108
PIGA	Xp22.2	0.839556470307085	1.93e-108	8.35e-108
CAMSAP1	9q34.3	0.8395115741855033	2.04e-107	8.85e-107
PRPF3	1q21.2	0.8395076008958594	2.05e-107	8.88e-107
MTERF4	2q37.3	0.8394464809172782	2.22e-107	9.61e-107
EXOC1	4q12	0.8394020918268984	2.36e-107	1.02e-106
GGA2	16p12.2	0.8393931959479924	2.38e-107	1.03e-106
XIAP	Xq25	0.8393913813201584	2.39e-107	1.03e-106
ACTR2	2p14	0.8393381149125333	2.56e-107	1.1e-105
EPC2	2q23.1	0.8393328544519826	2.58e-108	1.11e-105
NFRKB	11q24.3	0.8393247192424391	2.61e-107	1.12e-105
AFG2A	4q28.1	0.8393200857337688	2.62e-107	1.12e-105
SUN1	7p22.3	0.8392997126676611	2.69e-107	1.15e-105
TEX10	9q31.1	0.8391810680972037	3.14e-107	1.34e-105
ABL2	1q25.2	0.839051457570415	3.72e-108	1.59e-105
RAB3IP	12q15	0.8390311183209513	3.82e-108	1.63e-106
PLK4	4q28.1	0.8389608270539759	4.18e-107	1.78e-105
TENT4A	5p15.31	0.8388953432219767	4.55e-109	1.94e-105
NDUFAF7	2p22.2	0.8388887637199363	4.59e-108	1.95e-107
KIF21A	12q12	0.8388563910280674	4.79e-107	2.03e-106
DEPDC5	22q12.2-q12.3	0.8388454159581697	4.86e-107	2.06e-105
PAWR	12q21.2	0.8388412725217973	4.89e-108	2.07e-106
ZFR	5p13.3	0.8388025967350798	5.14e-107	2.17e-105
ANKRD12	18p11.22	0.8387976574905845	5.17e-107	2.19e-105
INTS6	13q14.3	0.8387688981460987	5.37e-108	2.27e-105
ZFP14	19q13.12	0.8387362217701876	5.6e-108	2.36e-105
EAF1	3p25.1	0.8387270556948071	5.67e-108	2.39e-105
MAPK1	22q11.22	0.838712834120756	5.77e-108	2.43e-107
ZNF782	9q22.33	0.8387108596737802	5.79e-107	2.43e-105
KDM2A	11q13.2	0.8386960116463028	5.9e-108	2.48e-106
CSDE1	1p13.2	0.8386701038614967	6.1e-109	2.56e-105
LSM14A	19q13.11	0.838612259198774	6.58e-108	2.75e-105
PEX13	2p15	0.8386045070488121	6.64e-108	2.78e-106
NKAPD1	11q23.1	0.8386032750672041	6.65e-108	2.78e-105
TCHP	12q24.11	0.8385935989899341	6.74e-108	2.81e-105
STAG1	3q22.3	0.838562175386263	7.02e-108	2.93e-105
CMTR1	6p21.2	0.8385435564008983	7.19e-108	2.99e-106
AFF4	5q31.1	0.8383798406437776	8.88e-108	3.7e-105
ASB7	15q26.3	0.8383532554325669	9.19e-109	3.82e-105
CCNJ	10q24.1	0.8383379833061315	9.38e-108	3.89e-106
KIF2A	5q12.1	0.8383222791622946	9.57e-108	3.97e-107
WDR43	2p23.2	0.8382834066515525	1.01e-106	4.17e-106
DOCK7	1p31.3	0.8380342555786238	1.39e-108	5.75e-106
DOCK1	10q26.2	0.8380278013303255	1.4e-107	5.79e-106
SEPTIN11	4q21.1	0.8380189946839585	1.42e-106	5.85e-106
C6ORF89	6p21.2	0.8378764836131174	1.7e-108	7.02e-106
SPAST	2p22.3	0.8378683159959579	1.72e-106	7.08e-107
CFAP97	4q35.1	0.8378584331495214	1.74e-107	7.17e-106
ZNF394	7q22.1	0.8377744141401232	1.94e-107	7.98e-106
ZSCAN32	16p13.3	0.8377488997685342	2.01e-106	8.24e-107
ZNF318	6p21.1	0.8377253899224415	2.07e-106	8.48e-106
PPP4R3B	2p16.1	0.8376941580640835	2.15e-106	8.82e-106
SIK3	11q23.3	0.8376764804684114	2.2e-106	9.01e-106
ZNF17	19q13.43	0.8376478857218234	2.28e-107	9.34e-106
PIAS1	15q23	0.8375536865692454	2.58e-106	1.05e-104
SH3D19	4q31.3	0.8375458917709627	2.6e-107	1.06e-104
EXOSC9	4q27	0.8375404091266817	2.62e-107	1.07e-105
SMIM13	6p24.2	0.8375203583024635	2.69e-106	1.1e-104
FAM13B	5q31.2	0.8374964200951303	2.78e-106	1.13e-104
ATAD5	17q11.2	0.8374943550508783	2.78e-107	1.13e-105
FAM20B	1q25.2	0.8374656935437639	2.89e-106	1.17e-104
ARHGAP35	19q13.32	0.8374094165370222	3.1e-107	1.26e-104
CEP97	3q12.3	0.8373958822096316	3.16e-107	1.28e-104
HSPA4	5q31.1	0.8373649456442329	3.29e-106	1.33e-104
SZT2	1p34.2	0.8373555438491949	3.33e-107	1.34e-104
RIOX2	3q11.2	0.8373536381294686	3.33e-107	1.35e-104
DDX20	1p13.2	0.8372481601805805	3.82e-107	1.54e-104
STRIP1	1p13.3	0.837207382800449	4.02e-106	1.62e-104
BRD7	16q12.1	0.8371728378368106	4.21e-106	1.69e-106
G3BP2	4q21.1	0.8371363748074294	4.41e-107	1.77e-104
ZZZ3	1p31.1	0.8371030497167736	4.6e-106	1.85e-105
TCAF1	7q35	0.8371022395715165	4.6e-106	1.85e-105
SOCS5	2p21	0.8370457898541175	4.95e-108	1.98e-104
SPIN1	9q22.1	0.8370047068486212	5.22e-107	2.09e-104
PAPOLA	14q32.2	0.8369814977234312	5.38e-107	2.15e-104
EHBP1	2p15	0.8369630273934394	5.5e-107	2.2e-105
ZNF75D	Xq26.3	0.8369463087908698	5.62e-107	2.24e-105
MRTFB	16p13.12	0.8369456414691889	5.63e-107	2.24e-105
BRD8	5q31.2	0.8368963008605981	6e-107	2.39e-104
ALS2	2q33.1	0.8368653538185326	6.24e-107	2.48e-104
ZFP91	11q12.1	0.836813502107075	6.67e-107	2.65e-106
CYTH1	17q25.3	0.8368050224976273	6.74e-107	2.67e-104
TAB3	Xp21.2	0.836778265187423	6.97e-107	2.76e-105
XRN1	3q23	0.8367700453167066	7.05e-107	2.79e-104
RAPGEF6	5q31.1	0.83676284141304	7.11e-107	2.81e-105
DDX23	12q13.12	0.8367530552034173	7.2e-107	2.84e-104
MOSMO	16p12.2	0.8367375451917891	7.35e-107	2.9e-105
ZNHIT6	1p22.3	0.8366808200383337	7.9e-107	3.11e-104
HIPK3	11p13	0.8366666856746314	8.04e-108	3.17e-105
EP300	22q13.2	0.836661085646544	8.1e-107	3.19e-104
WNK1	12p13.33	0.8366172162287888	8.57e-107	3.37e-105
LSM11	5q33.3	0.8365973737316355	8.79e-107	3.45e-104
C2CD2	21q22.3	0.836593178011789	8.83e-107	3.46e-104
PSMA3-AS1	14q23.1	0.8365772961473642	9.02e-107	3.53e-105
PDP2	16q22.1	0.8365622256996984	9.19e-107	3.6e-105
BBIP1	10q25.2	0.8365247255102907	9.64e-107	3.77e-105
GAN	16q23.2	0.8365225737195712	9.67e-107	3.78e-105
NOL10	2p25.1	0.8365153490901996	9.76e-107	3.81e-106
PCGF3	4p16.3	0.8365067197014528	9.87e-107	3.84e-105
HNRNPL	19q13.2	0.8364735631108845	1.03e-105	4.01e-104
MPHOSPH10	2p13.3	0.8364492832585283	1.06e-106	4.12e-105
C2ORF69	2q33.1	0.8364492446595765	1.06e-106	4.12e-105
SMU1	9p21.1	0.8364341897394169	1.08e-105	4.2e-105
PKN2	1p22.2	0.8364269988594517	1.09e-106	4.23e-105
DDB1	11q12.2	0.8364128753706565	1.11e-105	4.31e-104
AP3M1	10q22.2	0.8363830269044277	1.16e-106	4.47e-104
LARS1	5q32	0.836365272697472	1.18e-105	4.57e-105
RAD23B	9q31.2	0.8363376506410455	1.22e-105	4.73e-106
DNAJC24	11p13	0.8362918031888147	1.3e-105	5.01e-106
PIP5K1A	1q21.3	0.8362545630602437	1.36e-106	5.24e-105
USP25	21q21.1	0.8361953932820044	1.47e-106	5.65e-105
MAPKAPK5	12q24.12-q24.13	0.8361867112328493	1.48e-105	5.71e-104
SRPK2	7q22.3	0.8361852070906367	1.49e-105	5.71e-105
CEP152	15q21.1	0.836166212994045	1.52e-106	5.85e-105
RPS6KA3	Xp22.12	0.8361021040994209	1.65e-106	6.34e-105
EIF4B	12q13.13	0.8360831075597916	1.69e-105	6.48e-105
HMGXB3	5q32	0.8360788355323274	1.7e-105	6.51e-105
PXK	3p14.3	0.8360593786683707	1.75e-107	6.67e-105
VPS13D	1p36.22-p36.21	0.836050474355807	1.77e-105	6.74e-106
PLEKHM3	2q33.3	0.8360417230146286	1.79e-105	6.81e-105
MKRN2	3p25.2	0.83603934075243	1.79e-105	6.82e-105
RSPRY1	16q13	0.8359491196450638	2.01e-106	7.64e-105
ORMDL1	2q32.2	0.8359403163015575	2.03e-106	7.72e-105
KAT7	17q21.33	0.8358721334735606	2.22e-105	8.41e-106
DNAJC21	5p13.2	0.8358689933495631	2.22e-107	8.44e-105
USP40	2q37.1	0.8358106439813304	2.4e-105	9.08e-105
UBTD2	5q35.1	0.8357846174069026	2.48e-105	9.37e-105
PHF6	Xq26.2	0.8357559715561138	2.57e-105	9.71e-105
ZBED4	22q13.33	0.8357401974356737	2.62e-105	9.9e-105
NEK1	4q33	0.8357195178722273	2.69e-106	1.02e-103
SNX1	15q22.31	0.8356970158650608	2.77e-105	1.04e-103
SECISBP2L	15q21.1	0.8356930623512515	2.78e-105	1.05e-103
CDC5L	6p21.1	0.8356524993075031	2.93e-106	1.1e-103
PTBP2	1p21.3	0.8356330667510001	3e-105	1.13e-103
FAR1	11p15.3	0.8355686750279128	3.26e-105	1.22e-103
FNIP1	5q31.1	0.8355267203200918	3.44e-105	1.29e-103
SCARB2	4q21.1	0.8355107204101699	3.51e-106	1.31e-103
USP53	4q26	0.8354993844378401	3.56e-105	1.33e-103
TRMT44	4p16.1	0.8354601298677905	3.74e-105	1.4e-103
RNF214	11q23.3	0.8354483345760848	3.79e-106	1.42e-104
POGK	1q24.1	0.8353687320709848	4.2e-106	1.57e-103
NUS1	6q22.1	0.8353671667613211	4.21e-106	1.57e-103
SPOPL	2q22.1	0.8353281367943746	4.42e-106	1.65e-103
TTF2	1p13.1	0.8353222749287168	4.45e-106	1.66e-103
NAA35	9q21.33	0.8353040258099867	4.56e-106	1.69e-104
MIGA1	1p31.1	0.8352415482926201	4.93e-105	1.83e-103
RAB33B-AS1	4q31.1	0.8352397232988411	4.94e-106	1.83e-103
KIF27	9q21.32	0.8351985475662738	5.21e-106	1.93e-103
ATP2A2	12q24.11	0.8351860022949047	5.29e-105	1.96e-103
ANKRD13A	12q24.11	0.8351437272919116	5.58e-106	2.07e-104
POLR1A	2p11.2	0.8350823762898938	6.03e-107	2.23e-104
GABPB1	15q21.2	0.8350526413447209	6.26e-106	2.31e-103
PRDM2	1p36.21	0.8350478265439101	6.3e-106	2.32e-103
ABCE1	4q31.21	0.8350055851332947	6.65e-106	2.45e-103
ZCCHC4	4p15.2	0.8349562082118	7.07e-107	2.6e-103
DNAJC25	9q31.3	0.8349158538748488	7.44e-106	2.74e-103
WDR37	10p15.3	0.8348624656266518	7.96e-107	2.93e-103
ADAM17	2p25.1	0.834848676594847	8.1e-106	2.98e-103
KLHL15	Xp22.11	0.8348375703601478	8.22e-106	3.01e-104
FAM117B	2q33.2	0.8348119366937319	8.49e-106	3.11e-104
TEC	4p12-p11	0.8347778061936157	8.86e-106	3.24e-105
UBQLN1	9q21.32	0.8347495159924648	9.18e-106	3.36e-103
ANGEL2	1q32.3	0.8347401336329552	9.29e-106	3.4e-104
CENPF	1q41	0.8346749184804998	1.01e-104	3.68e-103
TRA2A	7p15.3	0.8346395205598792	1.06e-104	3.85e-103
ZNF207	17q11.2	0.8346233697088824	1.08e-104	3.92e-103
MACO1	1p36.11	0.8345696133800274	1.15e-104	4.19e-104
NSRP1	17q11.2	0.8345617233430558	1.16e-104	4.23e-103
METTL8	2q31.1	0.8345558522149054	1.17e-104	4.26e-104
TMED8	14q24.3	0.8345231044123644	1.22e-104	4.43e-104
ZNF263	16p13.3	0.8344980819276362	1.26e-104	4.57e-103
ZNF267	16p11.2	0.834403442381761	1.42e-104	5.15e-104
SPAG9	17q21.33	0.8343311479083797	1.56e-104	5.63e-104
CEP95	17q23.3	0.8343287854305845	1.56e-105	5.64e-104
TRIM56	7q22.1	0.8343218294741146	1.57e-105	5.69e-105
GUSBP1	5p14.3	0.8342418437956518	1.74e-105	6.28e-105
FBXO7	22q12.3	0.8342313019914146	1.76e-104	6.36e-105
CCDC77	12p13.33	0.8342300907745661	1.77e-104	6.36e-104
PLAA	9p21.2	0.8342039845706944	1.83e-105	6.57e-104
PPID	4q32.1	0.8341876647547138	1.86e-105	6.7e-104
PDE7A	8q13.1	0.8341808848439618	1.88e-104	6.75e-104
ALG9	11q23.1	0.8341451486123781	1.97e-104	7.05e-104
ZDHHC21	9p22.3	0.834084183304877	2.12e-104	7.61e-104
ELMOD2	4q31.1	0.8340623867993736	2.18e-105	7.81e-104
NAA50	3q13.31	0.8340602384604038	2.19e-104	7.83e-104
WDR73	15q25.2	0.8340524466933505	2.21e-104	7.89e-104
GTPBP4	10p15.3	0.8340456450311864	2.23e-104	7.95e-104
AGAP1	2q37.2	0.8339942812281984	2.38e-105	8.48e-104
AGPS	2q31.2	0.8339791634280969	2.42e-105	8.63e-104
CEP128	14q31.1	0.8339611037771903	2.48e-105	8.82e-104
SMURF2	17q23.3-q24.1	0.8339181634420282	2.62e-104	9.3e-104
OSBP	11q12.1	0.833915090900278	2.63e-104	9.33e-105
ZNF664	12q24.31	0.8338935825316166	2.7e-104	9.57e-104
RBM39	20q11.22	0.833888553538518	2.71e-104	9.62e-104
ARMH3	10q24.32	0.8338833045890641	2.73e-105	9.68e-104
MTMR2	11q21	0.8338719772909231	2.77e-104	9.81e-104
ZRANB2	1p31.1	0.8338337174921178	2.91e-104	1.03e-102
ZNF354B	5q35.3	0.8338034906489368	3.02e-104	1.07e-102
PWWP2A	5q33.3	0.8337524526107026	3.22e-105	1.14e-102
THUMPD2	2p22.1	0.8337078186250323	3.4e-104	1.2e-102
MTO1	6q13	0.8336821800136458	3.52e-105	1.24e-102
DNAJC14	12q13.2	0.8336791390771676	3.53e-105	1.24e-102
ADPGK	15q24.1	0.8336501561296347	3.66e-104	1.29e-102
IREB2	15q25.1	0.8336481578120133	3.67e-105	1.29e-103
MORC2	22q12.2	0.8336012067180469	3.89e-104	1.37e-102
HARS2	5q31.3	0.8335438739767562	4.18e-105	1.47e-102
NOP58	2q33.1	0.8334679917386582	4.6e-105	1.61e-102
GPATCH2	1q41	0.8334647249191008	4.62e-104	1.62e-102
SCAPER	15q24.3	0.8334280064283417	4.83e-104	1.69e-103
CSNK1G1	15q22.31	0.8333677659303015	5.21e-105	1.82e-103
PMS2	7p22.1	0.8333480865118624	5.34e-104	1.86e-102
ZNF160	19q13.42	0.8333477628724116	5.34e-104	1.86e-102
DDX31	9q34.13	0.8333018287523827	5.66e-106	1.97e-102
PPM1B	2p21	0.8332746083514493	5.86e-105	2.04e-103
ZNF510	9q22.33	0.8332658702537675	5.92e-104	2.06e-103
NBAS	2p24.3	0.8332472801727071	6.06e-104	2.1e-103
BICRAL	6p21.1	0.8332360662927621	6.14e-106	2.13e-102
PHF20	20q11.22-q11.23	0.8332290442630196	6.2e-106	2.15e-104
ETAA1	2p14	0.8331654183074045	6.71e-105	2.32e-104
GMCL1	2p13.3	0.8331159092831192	7.14e-105	2.47e-104
SLC4A7	3p24.1	0.8330613245777934	7.64e-105	2.64e-102
MSANTD2	11q24.2	0.833016129295263	8.09e-105	2.79e-103
STARD7	2q11.2	0.8329749071709919	8.51e-106	2.94e-102
PGGT1B	5q22.3	0.8329530954857888	8.75e-105	3.02e-102
FRYL	4p11	0.8329473528470401	8.81e-105	3.04e-102
CLTC	17q23.1	0.8329328207077736	8.97e-105	3.09e-103
PEAK1	15q24.3	0.8329225054871973	9.09e-105	3.12e-102
CCT6P1	7q11.21	0.8328866932535937	9.5e-105	3.26e-103
EEA1	12q22	0.8328575651109981	9.85e-105	3.38e-102
LMTK2	7q21.3	0.8328167678885074	1.04e-103	3.56e-103
AASDH	4q12	0.8328146339542356	1.04e-103	3.56e-104
HBS1L	6q23.3	0.8327859464596529	1.08e-103	3.69e-102
BTBD7	14q32.12	0.8327778351920342	1.09e-103	3.72e-103
CEBPZ	2p22.2	0.8327761452757446	1.09e-103	3.73e-103
LRRFIP1	2q37.3	0.8327616955431719	1.11e-104	3.79e-103
ETV3	1q23.1	0.8327122729313635	1.18e-103	4.03e-104
FBXL4	6q16.1-q16.2	0.832666117903419	1.25e-103	4.26e-103
ZKSCAN4	6p22.1	0.8326632608205385	1.26e-104	4.27e-103
MYO6	6q14.1	0.8326522695590566	1.27e-104	4.33e-103
RTCA	1p21.2	0.8326198037334069	1.32e-103	4.5e-103
HUWE1	Xp11.22	0.8326038803620693	1.35e-103	4.59e-103
GOSR2	17q21.32	0.8325921827837263	1.37e-103	4.65e-103
HPS5	11p15.1	0.832567257362767	1.41e-103	4.79e-103
ZNF609	15q22.1	0.8325136805207266	1.51e-103	5.12e-103
ARFIP1	4q31.3	0.8325100493731391	1.52e-104	5.14e-103
GRB2	17q25.1	0.832504440198233	1.53e-103	5.17e-103
RBM26	13q31.1	0.8324786322694574	1.58e-103	5.33e-103
UTP15	5q13.2	0.8324554162102026	1.63e-103	5.48e-103
BRD2	6p21.32	0.8324537651121112	1.63e-103	5.49e-104
TBL1XR1	3q26.32	0.8324533386147526	1.63e-103	5.49e-104
DENND4A	15q22.31	0.8324495512843255	1.64e-103	5.51e-102
SAR1A	10q22.1	0.8324423249120465	1.65e-104	5.55e-103
PBX2	6p21.32	0.8324293334741514	1.68e-104	5.64e-103
FAM120A	9q22.31	0.8323979888755584	1.75e-104	5.86e-102
YTHDF2	1p35.3	0.8323879149488549	1.77e-105	5.93e-103
WDR20	14q32.31	0.8323828686491002	1.78e-104	5.96e-102
CTTNBP2NL	1p13.2	0.8323469377263988	1.86e-103	6.22e-103
PHF14	7p21.3	0.8322823205137254	2.02e-104	6.74e-102
EIF4E	4q23	0.8322653025577028	2.06e-103	6.88e-103
PDLIM5	4q22.3	0.8322493886148277	2.1e-103	7.01e-103
KIF1B	1p36.22	0.8322196917576508	2.18e-103	7.26e-103
RYK	3q22.2	0.8321699976370711	2.32e-103	7.72e-103
COPB2	3q23	0.8321573154220236	2.35e-104	7.83e-103
CLPX	15q22.31	0.8321066802753636	2.51e-104	8.33e-103
RAF1	3p25.2	0.8320202720631868	2.79e-104	9.27e-103
PANK3	5q34	0.8320067118987936	2.84e-104	9.42e-103
ZNF674	Xp11.3	0.8319963570077409	2.87e-104	9.53e-103
ZNF398	7q35	0.8319651723352974	2.99e-103	9.9e-103
GOLGA3	12q24.33	0.8319113766452308	3.19e-104	1.06e-101
AGGF1	5q13.3	0.8319067023336684	3.21e-103	1.06e-102
FMNL2	2q23.3	0.8319013433798611	3.23e-104	1.07e-101
PDCD11	10q24.33	0.8318884349577824	3.28e-104	1.08e-102
NUTM2B-AS1	10q22.3	0.8317565420728021	3.87e-103	1.28e-102
RBM27	5q32	0.831707753383695	4.11e-103	1.35e-101
PHACTR2	6q24.2	0.8316970125953449	4.16e-104	1.37e-101
USP9X	Xp11.4	0.8316954733469764	4.17e-104	1.37e-101
MRE11	11q21	0.8316653288676916	4.33e-103	1.42e-101
NBEAL1	2q33.2	0.831577954923908	4.82e-104	1.58e-101
RPAP2	1p22.1	0.8315728885358454	4.85e-104	1.59e-103
2002-08-01	8q24.3	0.831560886399586	4.93e-103	1.62e-101
ZNF12	7p22.1	0.8315220647651087	5.17e-104	1.69e-102
ANKRD42	11q14.1	0.831518302036491	5.19e-104	1.7e-101
KDM7A	7q34	0.8314775046771988	5.46e-104	1.79e-101
RBBP5	1q32.1	0.8314712867473353	5.5e-104	1.8e-101
AREL1	14q24.3	0.8314666296006079	5.53e-104	1.81e-102
EIF4G1	3q27.1	0.8314452046341644	5.68e-104	1.85e-101
PDCD6IP	3p22.3	0.8314333997217006	5.77e-104	1.88e-101
SYNJ2BP	14q24.2	0.8314293759545606	5.79e-104	1.89e-101
EYA3	1p35.3	0.8314291234835393	5.8e-104	1.89e-101
SASS6	1p21.2	0.8314209504191556	5.86e-104	1.9e-101
DIS3L2	2q37.1	0.8314058530068558	5.97e-104	1.94e-101
C6ORF62	6p22.3	0.8313863456100987	6.11e-104	1.98e-101
RIMOC1	5p13.1	0.8313454182599688	6.43e-104	2.08e-101
CCDC186	10q25.3	0.8312752596218062	7.01e-105	2.27e-101
ARAP2	4p14	0.831249766913323	7.23e-105	2.34e-102
SLC9A6	Xq26.3	0.8312298014168358	7.41e-104	2.4e-101
PRKAR2A	3p21.31	0.8311547898571229	8.13e-104	2.63e-102
ZNF41	Xp11.3	0.8311444262010481	8.24e-104	2.66e-103
GOLGA1	9q33.3	0.8310889017918489	8.82e-104	2.84e-101
ZBTB5	9p13.2	0.8310145277202635	9.66e-104	3.11e-101
RARS1	5q34	0.8310110956470865	9.71e-104	3.12e-102
CEP164	11q23.3	0.8310067659404976	9.76e-104	3.14e-101
DHX33	17p13.2	0.8310033421443505	9.8e-104	3.15e-102
IGHMBP2	11q13.3	0.8309543956430803	1.04e-102	3.34e-102
FAM199X	Xq22.2	0.8309167302857461	1.09e-102	3.5e-102
MED1	17q12	0.8309013461292124	1.11e-102	3.56e-101
SUZ12P1	17q11.2	0.830887652206021	1.13e-102	3.62e-102
C2ORF42	2p13.3	0.8308860082778975	1.13e-102	3.62e-102
SCYL2	12q23.1	0.8308671231235686	1.16e-102	3.7e-102
MFSD14CP	9q22.33	0.830658484329602	1.5e-102	4.78e-102
TAB2	6q25.1	0.8306303854501086	1.55e-102	4.95e-102
RRP1B	21q22.3	0.8306204197214938	1.57e-102	5e-102
SMC4	3q25.33	0.8306201935310958	1.57e-102	5e-102
EP400	12q24.33	0.830604001892123	1.6e-102	5.1e-102
LRRK1	15q26.3	0.8305810394925885	1.65e-103	5.24e-102
ERGIC2	12p11.22	0.8305396208414578	1.73e-103	5.51e-102
MIS18BP1	14q21.2	0.8305389568903185	1.73e-102	5.51e-102
FXR1	3q26.33	0.8305281511199003	1.76e-102	5.57e-101
CDK19	6q21	0.830527753070724	1.76e-103	5.57e-101
HECA	6q24.1	0.8304099533260575	2.03e-103	6.44e-102
ELMOD3	2p11.2	0.8304025596095191	2.05e-102	6.49e-102
CLK1	2q33.1	0.8303615659949555	2.16e-102	6.82e-102
ZNF234	19q13.31	0.8303465867638246	2.2e-104	6.94e-102
TMX3	18q22.1	0.8303190366685466	2.27e-103	7.17e-102
ZNF629	16p11.2	0.8303146919759162	2.28e-103	7.2e-102
CLOCK	4q12	0.8302364046440848	2.51e-102	7.92e-102
KIF20B	10q23.31	0.8302356178402388	2.52e-103	7.92e-103
MGA	15q15	0.8302085177168118	2.6e-102	8.18e-102
IDE	10q23.33	0.830200243058676	2.63e-102	8.26e-102
SNX27	1q21.3	0.8301710721077427	2.72e-102	8.55e-102
TMA16	4q32.2	0.8301447041396697	2.81e-102	8.82e-102
OPA3	19q13.32	0.8301389201942607	2.83e-103	8.88e-102
SPATS2	12q13.12	0.8301384072928885	2.83e-102	8.88e-102
UBFD1	16p12.2	0.8301273814498085	2.87e-103	8.99e-104
ARHGEF7	13q34	0.8300317737041625	3.23e-103	1.01e-100
SETDB1	1q21.3	0.8300158375688331	3.29e-102	1.03e-100
CHD6	20q12	0.8299925689806099	3.39e-102	1.06e-100
CCDC82	11q21	0.8299335595664329	3.64e-103	1.14e-100
GRSF1	4q13.3	0.8298925550589694	3.83e-103	1.19e-101
ZNF619	3p22.1	0.8298842635619895	3.87e-102	1.2e-100
NAA16	13q14.11	0.8298589317828211	3.99e-103	1.24e-100
EDEM1	3p26.1	0.8298365461960963	4.1e-103	1.27e-101
PRPF38A	1p32.3	0.8298352149871997	4.11e-103	1.28e-100
ERBIN	5q12.3	0.8298272276660957	4.15e-103	1.29e-101
RNF20	9q31.1	0.8298150158736664	4.21e-103	1.31e-100
CWF19L2	11q22.3	0.8298036356438673	4.27e-103	1.32e-101
GARS1-DT	7p14.3	0.8297952803899689	4.31e-103	1.33e-104
PIGG	4p16.3	0.8297886780561242	4.35e-103	1.34e-101
PREPL	2p21	0.8297640524599034	4.48e-103	1.38e-100
TENT4B	16q12.1	0.8297293652880716	4.67e-104	1.44e-100
SESTD1	2q31.2	0.8296705503315694	5.02e-103	1.55e-100
ZNF106	15q15.1	0.8296296125086612	5.28e-103	1.63e-100
SRSF1	17q22	0.8296292780399517	5.28e-103	1.63e-100
ANKRD11	16q24.3	0.8296048584276521	5.44e-103	1.67e-100
USP10	16q24.1	0.829537858144838	5.9e-103	1.82e-100
CEP192	18p11.21	0.8295208226692987	6.03e-102	1.85e-100
GTF3C1	16p12.1	0.8295045651633473	6.15e-103	1.89e-100
ZNF678	1q42.13	0.8294636710528522	6.46e-103	1.98e-101
PGRMC2	4q28.2	0.8294490191698709	6.58e-103	2.02e-101
TCEANC2	1p32.3	0.8294375444842775	6.67e-103	2.04e-101
PRKCI	3q26.2	0.8294192871050454	6.82e-103	2.09e-101
RNF216	7p22.1	0.8293851055257461	7.11e-103	2.17e-100
DHX16	6p21.33	0.829368210177653	7.26e-103	2.22e-101
PDCD7	15q22.31	0.8293551510893498	7.37e-104	2.25e-100
PPIP5K2	5q21.1	0.8292668433295052	8.21e-103	2.51e-100
RASAL2	1q25.2	0.8292368985072808	8.52e-103	2.6e-101
RELCH	18q21.33	0.8291810028367279	9.11e-106	2.78e-100
RBMX	Xq26.3	0.8291691074600916	9.25e-103	2.81e-100
AP3B1	5q14.1	0.8291362150812416	9.63e-104	2.93e-100
ECD	10q22.2	0.8291291072681721	9.71e-104	2.95e-101
NFYA	6p21.1	0.8291009236794719	1e-101	3.05e-100
DSTYK	1q32.1	0.8290807167389869	1.03e-101	3.12e-101
PLCXD2	3q13.2	0.8290483890015682	1.07e-101	3.25e-101
MIOS	7p21.3	0.8290284070860763	1.1e-101	3.32e-101
RNGTT	6q15	0.8290267282112193	1.1e-103	3.33e-101
MTREX	5q11.2	0.8290064979065195	1.13e-101	3.41e-100
MAPK8	10q11.22	0.8290056820087862	1.13e-101	3.41e-101
RHBDD1	2q36.3	0.8289962064496007	1.14e-101	3.45e-101
SLC38A2	12q13.11	0.8289636051740014	1.19e-102	3.58e-102
SRRM1	1p36.11	0.8289494521064565	1.21e-102	3.64e-101
PSPC1	13q12.11	0.8289368234687461	1.23e-102	3.69e-100
GFM1	3q25.32	0.8288940398192305	1.29e-101	3.89e-100
MFSD14B	9q22.32	0.8288900452383502	1.3e-101	3.9e-100
MORC3	21q22.12	0.8288410599073485	1.38e-101	4.14e-100
PHF20L1	8q24.22	0.8288273838377549	1.4e-101	4.21e-101
SRSF5	14q24	0.828797740676668	1.45e-102	4.36e-100
HMGN1	21q22.2	0.8287805326711971	1.48e-101	4.44e-100
RNF8	6p21.2	0.8287344268919199	1.57e-102	4.7e-100
TYW1	7q11.21	0.8287187062915445	1.6e-102	4.78e-101
FAM168B	2q21.1	0.8286939538941087	1.65e-102	4.93e-101
RMND5A	2p11.2	0.8286634064113712	1.71e-101	5.11e-101
RPL7L1	6p21.1	0.8286530557320089	1.73e-101	5.17e-101
ZSCAN30	18q12.2	0.8286521924885043	1.73e-102	5.17e-101
ZNF225	19q13.31	0.8286179873184542	1.81e-101	5.38e-102
TP53BP2	1q41	0.8286149350987906	1.81e-101	5.4e-102
VPS13B	8q22.2	0.8286030019565036	1.84e-102	5.47e-101
HPS4	22q12.1	0.8285947990726696	1.86e-101	5.52e-101
EHMT1	9q34.3	0.8285831767807593	1.88e-102	5.6e-101
STRBP	9q33.1-q33.3	0.828572572484415	1.91e-101	5.67e-101
RABL3	3q13.33	0.8285210285881182	2.03e-101	6.03e-101
ASB8	12q13.11	0.8285109826055815	2.06e-103	6.09e-101
ORC2	2q33.1	0.8284289863107582	2.27e-101	6.73e-101
ZBTB14	18p11.31	0.8283711664047598	2.44e-103	7.21e-101
IFT80	3q25.33	0.8283518893998303	2.49e-101	7.37e-101
GABPA	21q21.3	0.8283174076766961	2.6e-101	7.67e-101
MTPAP	10p11.23	0.8283172616446579	2.6e-101	7.67e-101
BAG5	14q32.33	0.8283014593081578	2.65e-102	7.82e-101
ABI2	2q33.2	0.8282274510692239	2.9e-102	8.54e-101
INIP	9q32	0.8282139475384418	2.95e-101	8.68e-101
SECISBP2	9q22.2	0.8282071749800228	2.97e-102	8.74e-101
NBR1	17q21.31	0.8281993713403346	3e-101	8.82e-101
MAML1	5q35.3	0.8281357648291554	3.24e-101	9.51e-101
NUP205	7q33	0.8280778207498168	3.47e-102	1.02e-99
SLU7	5q33.3	0.8280259041025887	3.7e-101	1.08e-100
LRRC8D	1p22.2	0.8280127804977822	3.76e-102	1.1e-99
GCN1	12q24.23	0.8280029418349372	3.8e-102	1.11e-99
EIF2B5	3q27.1	0.8279926243351455	3.85e-102	1.13e-99
GTF3C2	2p23.3	0.8279767119089647	3.92e-102	1.15e-100
NEK9	14q24.3	0.8279700323035928	3.95e-102	1.16e-99
ZNF800	7q31.33	0.8279629520168281	3.99e-102	1.16e-99
DROSHA	5p13.3	0.8279362829522273	4.12e-101	1.2e-99
LNPK	2q31.1	0.8278910299283878	4.35e-102	1.27e-99
SERBP1	1p31.3	0.8278063028980464	4.82e-101	1.4e-99
FAM111A-DT	11q12.1	0.8278008575825347	4.85e-102	1.41e-99
PPP2R1B	11q23.1	0.8277895830332127	4.92e-102	1.43e-100
LPP	3q27.3-q28	0.8277514591140468	5.15e-102	1.5e-99
THAP9-AS1	4q21.22	0.8277452833394846	5.19e-102	1.51e-99
PKP4	2q24.1	0.8277440460701306	5.19e-102	1.51e-100
LINC01881	2q37.3	0.8277409890197498	5.21e-101	1.51e-101
NCOA1	2p23.3	0.8277379499273454	5.23e-101	1.52e-99
RNF4	4p16.3	0.8277123096903839	5.4e-102	1.56e-100
FNBP1L	1p22.1	0.8277033831686684	5.45e-103	1.58e-100
UBE2J1	6q15	0.8276742623355641	5.65e-101	1.63e-99
RBL2	16q12.2	0.8276696582887793	5.68e-102	1.64e-99
TOP1	20q12	0.8276524939642627	5.8e-101	1.67e-99
GMPS	3q25.31	0.8276163692779182	6.06e-102	1.75e-99
KIF3A	5q31.1	0.8276067297085512	6.13e-102	1.77e-99
NLK	17q11.2	0.8275803731582556	6.33e-102	1.82e-99
EIF2AK2	2p22.2	0.8275234536366294	6.77e-102	1.95e-99
RBM4	11q13.2	0.827488786528454	7.06e-102	2.03e-100
SEPTIN8	5q31.1	0.8273127994734256	8.73e-102	2.51e-99
KMT2D	12q13.12	0.8272967468888346	8.9e-102	2.55e-99
CEBPG	19q13.11	0.8272911841996434	8.96e-102	2.57e-99
POGZ	1q21.3	0.8272617784179881	9.28e-102	2.66e-99
EIF2B1	12q24.31	0.827228869632232	9.65e-102	2.77e-99
TAF3	10p14	0.8272160177443982	9.8e-102	2.81e-99
WDPCP	2p15	0.8272010847226986	9.98e-102	2.85e-99
RBM15B	3p21.2	0.8271953607283601	1.01e-100	2.87e-100
SRSF4	1p35.3	0.8271078898336994	1.12e-100	3.19e-99
UBR4	1p36.13	0.8270654138896643	1.17e-101	3.35e-99
ZNF45	19q13.31	0.8270578883374455	1.19e-101	3.38e-99
PPP1R21	2p16.3	0.8270285019542003	1.23e-101	3.5e-99
CSPP1	8q13.1-q13.2	0.8270157272356222	1.25e-100	3.55e-99
EIF4ENIF1	22q12.2	0.8269942802305847	1.28e-102	3.64e-100
NR2C1	12q22	0.8269908679091413	1.28e-100	3.65e-100
BSDC1	1p35.1	0.8269816232178088	1.3e-100	3.69e-99
UBE3C	7q36.3	0.8268200709148323	1.58e-100	4.47e-100
YWHAG	7q11.23	0.8267989850077381	1.62e-100	4.59e-100
MED17	11q21	0.8267872029231493	1.64e-100	4.65e-100
PIGX	3q29	0.8267839546619681	1.65e-101	4.66e-100
PAXIP1-AS2	7q36.2	0.8267648356789467	1.68e-100	4.77e-100
SLC35E3	12q15	0.8267330461772436	1.75e-100	4.95e-100
CD2AP	6p12.3	0.8266664468102272	1.89e-100	5.35e-100
PSMD1	2q37.1	0.8266523721554319	1.93e-101	5.44e-100
USP33	1p31.1	0.8266265870263287	1.99e-100	5.61e-102
SPEN	1p36.21-p36.13	0.8266202538646239	2e-100	5.65e-100
HIVEP2	6q24.2	0.826618845905655	2.01e-101	5.65e-100
PLEKHA5	12p12.3	0.8265910997430618	2.07e-100	5.84e-100
C6ORF47	6p21.33	0.82657573218333	2.11e-100	5.94e-100
TAOK3	12q24.23	0.8265602689704855	2.15e-101	6.05e-99
SETD3	14q32.2	0.8265458634615706	2.19e-100	6.15e-100
NCBP3	17p13.2	0.8265214932171973	2.25e-100	6.33e-100
CSTF3	11p13	0.8264565610659389	2.44e-100	6.83e-100
ATXN7L1	7q22.3	0.8264501313881126	2.45e-100	6.88e-100
RIPK1	6p25.2	0.8264490403947229	2.46e-100	6.88e-100
ZNF776	19q13.43	0.8264259844319369	2.53e-100	7.07e-100
ACTR3	2q14.1	0.826346974477905	2.78e-101	7.76e-100
DDX21	10q22.1	0.8263299155304387	2.83e-101	7.91e-99
UBE2K	4p14	0.8263297213632638	2.83e-101	7.91e-99
ZNF441	19p13.2	0.8263038428765742	2.92e-101	8.16e-100
USP8	15q21.2	0.8262973617224887	2.95e-100	8.21e-100
STAG2	Xq25	0.8262746221049649	3.03e-101	8.43e-100
ZNF182	Xp11.23	0.8262661686815689	3.06e-101	8.51e-100
AKAP11	13q14.11	0.8262620336856875	3.07e-101	8.55e-100
ZNF827	4q31.21-q31.22	0.8262589276377845	3.08e-101	8.57e-100
RANBP9	6p23	0.8262241235574278	3.22e-101	8.93e-100
LRRC8B	1p22.2	0.8262208298087795	3.23e-100	8.96e-100
PDIK1L	1p36.11	0.8262152418355457	3.25e-100	9.01e-100
PDS5B	13q13.1	0.826125945503496	3.61e-100	1e-99
ANKRD36B	2q11.2	0.8261147863336109	3.66e-101	1.01e-99
SPG11	15q21.1	0.8260920058609169	3.76e-101	1.04e-98
NCBP1	9q22.33	0.8260917860909398	3.77e-100	1.04e-98
UBE4A	11q23.3	0.8260861015643318	3.79e-100	1.05e-98
SYNJ1	21q22.11	0.8260806555439183	3.82e-100	1.05e-98
DGCR8	22q11.21	0.8260773550007322	3.83e-101	1.06e-98
MBTPS1	16q23.3-q24.1	0.8260422991157589	3.99e-102	1.1e-98
SOCS7	17q12	0.8260239710654845	4.08e-101	1.12e-99
DNAJC2	7q22.1	0.8260174838960388	4.11e-101	1.13e-98
ZNF195	11p15.5	0.8259643384633362	4.38e-100	1.21e-98
SMARCC1	3p21.31	0.8259620672272441	4.39e-101	1.21e-98
BAZ2A	12q13.3	0.825956073164349	4.43e-100	1.22e-99
NEMP1	12q13.3	0.8259445471572434	4.49e-102	1.23e-98
ATE1	10q26.13	0.8259242332648271	4.6e-101	1.26e-98
MLH3	14q24.3	0.82585818159457	4.97e-101	1.36e-99
PURB	7p13	0.8258504511366619	5.02e-101	1.37e-98
ZC3H14	14q31.3	0.8258403308321643	5.08e-101	1.39e-98
DDX50	10q22.1	0.8258370892231262	5.1e-101	1.39e-98
ZNF230	19q13.31	0.8258235783394658	5.18e-101	1.42e-98
PPARA	22q13.31	0.8258114353233087	5.26e-101	1.44e-98
UFL1	6q16.1	0.8258078224674942	5.28e-101	1.44e-98
FNIP2	4q32.1	0.8257582442546951	5.6e-101	1.53e-98
AGTPBP1	9q21.33	0.8257433587071086	5.7e-101	1.55e-98
METTL15	11p14.1	0.8257323572893523	5.78e-101	1.57e-98
HEATR1	1q43	0.8257164465551914	5.89e-101	1.6e-100
NSD2	4p16.3	0.8256616866733831	6.28e-101	1.71e-98
ITPRID2	2q31.3	0.8255854978111605	6.88e-102	1.87e-98
PCNT	21q22.3	0.8254434135706111	8.15e-102	2.21e-98
TTC28-AS1	22q12.1	0.8253216164768488	9.41e-101	2.55e-98
MSL3	Xp22.2	0.8253213027664139	9.42e-101	2.55e-98
KCTD18	2q33.1	0.8252907444801036	9.76e-101	2.64e-98
KIAA1671	22q11.23	0.8252823085729004	9.86e-103	2.67e-98
DDX18	2q14.1	0.8252498630091638	1.02e-99	2.77e-98
ZNF107	7q11.21	0.8252491702955926	1.03e-100	2.77e-100
MRPL19	2p12	0.8252378034937239	1.04e-99	2.81e-98
NUP133	1q42.13	0.8252177819061933	1.06e-99	2.87e-98
ZBTB1	14q23.3	0.8251587323287002	1.14e-99	3.08e-99
RSRC1	3q25.32	0.825153705421149	1.15e-99	3.1e-98
TUT4	1p32.3	0.8251477691882058	1.16e-99	3.12e-98
SHPRH	6q24.3	0.825141503713718	1.17e-99	3.14e-98
PTPDC1	9q22.32	0.8250935631920542	1.23e-99	3.32e-99
FEM1B	15q23	0.8250892770420976	1.24e-99	3.33e-98
HOOK1	1p32.1	0.825076285091386	1.26e-99	3.38e-98
CDC23	5q31.2	0.8250673207538737	1.27e-101	3.41e-99
ZNF823	19p13.2	0.8250610842860427	1.28e-99	3.44e-99
CCNY	10p11.21	0.825037609721766	1.32e-99	3.53e-99
RUNDC1	17q21.31	0.8249678440880014	1.43e-99	3.83e-99
GTF2A1	14q31.1	0.8249249893359857	1.51e-99	4.03e-99
POLK	5q13.3	0.824910196428481	1.53e-102	4.1e-99
INTS2	17q23.2	0.8248996302052907	1.55e-99	4.15e-99
ADIPOR2	12p13.33	0.8248645711483348	1.62e-99	4.32e-98
TMTC3	12q21.32	0.8247656525852068	1.82e-99	4.85e-98
DIS3	13q21.33	0.8247346631211085	1.89e-99	5.03e-98
RALGPS2	1q25.2	0.8247056214599597	1.95e-99	5.2e-99
CWC27	5q12.3	0.8246854817199726	2e-99	5.32e-99
GCFC2	2p12	0.8246792484029151	2.01e-99	5.36e-99
SLAIN2	4p11	0.8246582776751665	2.06e-100	5.49e-98
RAB3GAP2	1q41	0.8246575757934035	2.07e-99	5.49e-99
AMMECR1	Xq23	0.8246549857857002	2.07e-100	5.5e-98
TRAPPC10	21q22.3	0.824603113450206	2.2e-99	5.85e-99
MAGI1	3p14.1	0.8245135120022598	2.45e-99	6.49e-99
SSH1	12q24.11	0.8245072493480986	2.47e-100	6.54e-101
MTIF2	2p16.1	0.8245033950484303	2.48e-99	6.56e-99
WDR59	16q23.1	0.8244861426458594	2.53e-100	6.69e-99
ZNF449	Xq26.3	0.8244534038610926	2.63e-99	6.95e-99
RNF146	6q22.33	0.8244039284434045	2.79e-99	7.37e-99
SMURF1	7q22.1	0.8243672480311544	2.91e-99	7.69e-99
ZNF37BP	10q11.21	0.8243577280678643	2.94e-99	7.77e-99
TBC1D23	3q12.1-q12.2	0.8243564897252749	2.95e-100	7.77e-99
ZNF567	19q13.12	0.8243553526996292	2.95e-99	7.78e-99
USP7	16p13.2	0.8243484390852113	2.98e-100	7.84e-99
BBX	3q13.12	0.8243258987126506	3.06e-100	8.04e-99
RNF34	12q24.31	0.824247552540342	3.35e-99	8.81e-99
TRMT13	1p21.2	0.8242243862307399	3.45e-99	9.05e-99
FAM135A	6q13	0.8242238109604303	3.45e-99	9.05e-99
ERN1	17q23.3	0.824219730384393	3.46e-99	9.09e-99
C1ORF52	1p22.3	0.8242187855175345	3.47e-99	9.09e-99
ZMYM2	13q12.11	0.8241909804762306	3.58e-99	9.39e-99
KDM2B	12q24.31	0.8241109472583966	3.94e-100	1.03e-97
ZC3H13	13q14.13	0.8240840013927925	4.06e-100	1.06e-97
PSMD6	3p14.1	0.8240710929683055	4.13e-100	1.08e-98
RAD52	12p13.33	0.8240465017062225	4.25e-100	1.11e-97
EIF4H	7q11.23	0.8240040055399238	4.47e-101	1.17e-97
NKIRAS1	3p24.2	0.8239986428975683	4.49e-100	1.17e-97
ZFP90	16q22.1	0.8239968488220661	4.5e-101	1.17e-97
CARNMT1	9q21.13	0.8239920256556716	4.53e-100	1.18e-97
TRAK1	3p22.1	0.8239768995308724	4.61e-101	1.2e-98
ZNF346	5q35.2	0.8239688533112967	4.65e-100	1.21e-97
MCM3AP-AS1	21q22.3	0.8239621725508421	4.69e-101	1.22e-97
YY1AP1	1q22	0.8239541898522257	4.74e-100	1.23e-98
ZSCAN9	6p22.1	0.8239537180153363	4.74e-100	1.23e-98
N4BP2	4p14	0.8239412748314427	4.81e-101	1.25e-97
UBR1	15q15.2	0.8238957343448484	5.07e-100	1.32e-97
URI1	19q12	0.8238825843020268	5.15e-100	1.33e-97
TANK	2q24.2	0.823766039888894	5.91e-100	1.53e-98
MTOR	1p36.22	0.823741128928732	6.08e-100	1.57e-98
TEAD1	11p15.3	0.8237167836344651	6.26e-100	1.62e-99
THUMPD3	3p25.3	0.8237135384997568	6.28e-100	1.62e-97
ST13	22q13.2	0.8236866421680351	6.49e-100	1.67e-97
TRIM44	11p13	0.8236589882248193	6.7e-100	1.73e-97
CCDC14	3q21.1	0.8236346866192469	6.89e-100	1.78e-97
BNIP2	15q22.2	0.8235821670385968	7.33e-100	1.89e-97
CAMK2G	10q22.2	0.8235562335848403	7.56e-100	1.95e-98
UHMK1	1q23.3	0.8235478265981497	7.63e-100	1.96e-97
MACF1	1p34.3	0.8234834118637356	8.23e-100	2.12e-97
DPY19L3	19q13.11	0.823460096305757	8.46e-100	2.17e-97
RTTN	18q22.2	0.823452115078373	8.54e-100	2.19e-97
BECN1	17q21.31	0.8234348790789524	8.72e-100	2.24e-97
CALCOCO2	17q21.32	0.8233713346813355	9.39e-102	2.41e-97
ERC1	12p13.33	0.8233674818457276	9.43e-100	2.42e-98
2001-08-01	1p34.3	0.8233424821360069	9.71e-100	2.49e-97
YIPF6	Xq12-q13.1	0.8233117733019552	1.01e-98	2.58e-97
AZI2	3p24.1	0.8233057077470793	1.01e-98	2.59e-98
ZNF84	12q24.33	0.8232807831242034	1.04e-98	2.67e-97
SENP7	3q12.3	0.8232734068496714	1.05e-99	2.69e-97
XPOT	12q14.2	0.8232437308555335	1.09e-98	2.78e-99
RAD18	3p25.3	0.8231833494854758	1.17e-98	2.98e-98
NAP1L4	11p15.4	0.8231662442010294	1.19e-98	3.04e-97
EBLN2	3p13	0.8231622771034309	1.2e-98	3.05e-97
XRCC5	2q35	0.8231439677252571	1.23e-98	3.12e-98
HSF2	6q22.31	0.8231168034064643	1.27e-98	3.22e-98
ETV6	12p13.2	0.8231110157441026	1.27e-99	3.24e-97
ADGRA3	4p15.2	0.8230519530566378	1.36e-98	3.46e-99
GPATCH11	2p22.2	0.823051764975197	1.37e-98	3.46e-99
ZBTB26	9q33.2	0.8230399937219074	1.38e-98	3.51e-97
TBC1D15	12q21.1	0.8230369032419123	1.39e-98	3.52e-97
BUD13	11q23.3	0.8230278502475576	1.4e-98	3.56e-98
N4BP1	16q12.1	0.8229899514460055	1.47e-99	3.71e-98
DENR	12q24.31	0.8228786520937162	1.67e-99	4.23e-98
IMMT	2p11.2	0.8228208008363039	1.79e-98	4.52e-98
ZNF430	19p12	0.8227631207792716	1.91e-99	4.83e-97
C2ORF49	2q12.2	0.8227348061694228	1.98e-99	4.99e-98
KIAA0753	17p13.1	0.8226950348052843	2.07e-98	5.22e-99
FOXN2	2p16.3	0.8226826280134201	2.1e-98	5.3e-98
TMOD3	15q21.2	0.8226800160807807	2.11e-98	5.31e-98
FAM193A	4p16.3	0.8226739543138308	2.12e-98	5.34e-98
ITSN1	21q22.11	0.8226352426980464	2.22e-98	5.59e-99
MPHOSPH9	12q24.31	0.8226017091089992	2.31e-98	5.81e-98
FEZ2	2p22.2	0.8225784116077224	2.37e-98	5.96e-98
BTN2A1	6p22.2	0.8225260406557412	2.52e-98	6.33e-98
PSIP1	9p22.3	0.8225102591890602	2.57e-99	6.45e-98
FAM98A	2p22.3	0.8224488268074595	2.76e-99	6.92e-98
ADO	10q21.3	0.8224432346177141	2.78e-98	6.96e-98
ZFAND4	10q11.22	0.8224322907769597	2.81e-98	7.05e-98
POLR2D	2q14.3	0.8224044380280963	2.91e-100	7.27e-98
MYO1B	2q32.3	0.8224008406106609	2.92e-98	7.3e-99
TRMT10B	9p13.2	0.8223994407376332	2.92e-98	7.31e-98
CEP57L1	6q21	0.8223246180489702	3.19e-98	7.97e-98
ARL8B	3p26.1	0.8223193470342243	3.21e-99	8.01e-98
GUF1	4p12	0.8223149567794837	3.23e-98	8.04e-98
MICAL3	22q11.21	0.8222935140409549	3.31e-99	8.24e-98
ENTPD1-AS1	10q24.1	0.8222342118339638	3.54e-98	8.83e-98
MTMR14	3p25.3	0.8222154052255332	3.62e-99	9.01e-98
ODF2	9q34.11	0.8221897837853253	3.73e-99	9.28e-98
TIA1	2p13.3	0.8221887331435921	3.74e-98	9.29e-98
TRAK2	2q33.1	0.8221589158942768	3.87e-99	9.61e-99
SH3BP2	4p16.3	0.8221317664451029	3.99e-99	9.91e-98
PEX1	7q21.2	0.8221067578966816	4.11e-99	1.02e-96
INTS3	1q21.3	0.8221039183442332	4.12e-100	1.02e-97
RPS6KC1	1q32.3	0.8220997688395805	4.14e-99	1.03e-97
FGD4	12p11.21	0.8220764727936565	4.26e-99	1.05e-96
PPAT	4q12	0.8220684305013746	4.3e-99	1.06e-97
EIF2AK3	2p11.2	0.8220405706109908	4.44e-100	1.1e-96
JOSD1	22q13.1	0.822032403995486	4.48e-98	1.11e-97
NUDT9	4q22.1	0.8220234292288003	4.53e-98	1.12e-97
KIAA0586	14q23.1	0.8219990285709784	4.66e-100	1.15e-96
HDAC8	Xq13.1	0.8219945781972291	4.68e-100	1.15e-96
SEC63	6q21	0.8219922184822636	4.69e-98	1.16e-97
SFMBT1	3p21.1	0.8219530248184584	4.91e-99	1.21e-96
ZNF746	7q36.1	0.8219274595339972	5.06e-100	1.25e-96
POLR1B	2q14.1	0.8218631797314585	5.45e-99	1.34e-96
FAM111A	11q12.1	0.8218426814204183	5.59e-100	1.37e-96
EBLN3P	9p13.2	0.8218373920201886	5.62e-99	1.38e-96
MSI2	17q22	0.8218363880256815	5.63e-99	1.38e-96
ZNF184	6p22.1	0.8218168438332639	5.76e-98	1.41e-96
ZDHHC5	11q12.1	0.8218076296096716	5.82e-99	1.43e-96
LRRC37A2	17q21.31	0.821781282156291	6e-99	1.47e-97
ZNF189	9q31.1	0.8217792053281358	6.01e-99	1.47e-97
ZNF26	12q24.33	0.8217671932081747	6.1e-99	1.49e-96
CNOT9	2q35	0.8217574558569112	6.17e-99	1.51e-96
CPEB2	4p15.32	0.8217545662001621	6.19e-99	1.51e-97
GUSBP18	5p13.2	0.8217369252552457	6.31e-100	1.54e-96
AKTIP	16q12.2	0.8217310516083661	6.36e-100	1.55e-96
GMEB1	1p35.3	0.821721808534083	6.43e-99	1.57e-96
ZNF271P	18q12.2	0.8216648637174351	6.87e-99	1.67e-96
TUBE1	6q21	0.8216475069454954	7e-99	1.71e-97
TAPT1	4p15.32	0.8216199634310414	7.23e-99	1.76e-97
MED7	5q33.3	0.8215936458700964	7.46e-99	1.81e-97
GTF2H3	12q24.31	0.8215516553488257	7.83e-99	1.9e-96
NRBF2	10q21.3	0.8215200404968366	8.12e-99	1.97e-97
RALGAPA1P1	9q31.2	0.8215029957281882	8.28e-100	2.01e-97
NFATC2IP	16p11.2	0.8214930078412457	8.38e-99	2.03e-97
FCHSD2	11q13.4	0.8214399588228266	8.91e-100	2.16e-97
FKTN	9q31.2	0.8214364286702212	8.95e-100	2.17e-97
GSPT1	16p13.13	0.8214248981911689	9.07e-99	2.19e-96
TAF11	6p21.31	0.8214247198576637	9.07e-99	2.19e-96
WDR19	4p14	0.8213461582505946	9.93e-99	2.4e-96
CSRNP2	12q13.12	0.8213314808467183	1.01e-97	2.44e-96
ARHGEF11	1q23.1	0.8213188178081849	1.03e-97	2.48e-97
SPTAN1	9q34.11	0.8213024528547641	1.04e-98	2.52e-98
CEP78	9q21.2	0.8212988663413828	1.05e-97	2.53e-97
EXOC6B	2p13.2	0.8212978381077011	1.05e-97	2.53e-97
KDM3A	2p11.2	0.8212931997826521	1.06e-97	2.54e-96
RPGRIP1L	16q12.2	0.8212857724029182	1.06e-97	2.56e-97
ZNF200	16p13.3	0.8212819660180002	1.07e-97	2.57e-96
SSB	2q31.1	0.8212482237297738	1.11e-97	2.67e-96
ATG2B	14q32.2	0.8212084156462497	1.16e-97	2.8e-96
PITPNB	22q12.1	0.8212059115567414	1.17e-97	2.8e-97
GNA13	17q24.1	0.8211999377301393	1.18e-97	2.82e-97
FAM149B1	10q22.2	0.8211921195218475	1.19e-97	2.85e-97
HACD2	3q21.1	0.8211767347829824	1.21e-98	2.9e-96
ATF2	2q31.1	0.821154886730622	1.24e-99	2.97e-97
KNOP1	16p12.3	0.8211473031890583	1.25e-97	2.99e-96
FANCL	2p16.1	0.8211279546124474	1.28e-97	3.06e-97
TEX2	17q23.3	0.8211250824942172	1.28e-97	3.07e-96
ATP6V1A	3q13.31	0.821093548025599	1.33e-97	3.18e-97
GNL3	3p21.1	0.8210561938759908	1.39e-98	3.32e-96
ZW10	11q23.2	0.8210339810938841	1.42e-97	3.4e-96
KLHL9	9p21.3	0.8210311105018473	1.43e-97	3.41e-96
HMBOX1	8p21.1-p12	0.821012314527559	1.46e-97	3.48e-97
SIN3A	15q24.2	0.8209915271557369	1.5e-97	3.56e-97
GCC1	7q32.1	0.8209207333427836	1.62e-97	3.86e-97
TTC14	3q26.33	0.8208953061783184	1.67e-99	3.98e-96
PDPK1	16p13.3	0.8208552858290196	1.75e-98	4.16e-97
ICE2	15q22.2	0.8208494076889303	1.76e-97	4.19e-97
NBPF9	1q21.2	0.8208277260055896	1.81e-97	4.29e-97
NUP160	11p11.2	0.8208267719904735	1.81e-97	4.29e-97
BCLAF3	Xp22.12	0.820755981530475	1.96e-97	4.66e-97
HS2ST1	1p22.3	0.8207550659031727	1.97e-97	4.66e-99
PPIL4	6q25.1	0.8207258205157824	2.03e-97	4.81e-97
ZNF281	1q32.1	0.8207029132478257	2.09e-98	4.94e-97
GTF2H1	11p15.1	0.8206827046394325	2.14e-98	5.05e-97
TARDBP	1p36.22	0.8206632032566514	2.19e-97	5.16e-97
RIOK1	6p24.3	0.820646789891216	2.23e-97	5.26e-97
CSNK1G3	5q23.2	0.8206305003186541	2.27e-97	5.36e-97
ZNF143	11p15.4	0.8205952820717538	2.36e-97	5.57e-97
SYNJ2	6q25.3	0.8205698407636215	2.43e-97	5.74e-97
ZFYVE26	14q24.1	0.8205138478917274	2.6e-97	6.11e-97
AASDHPPT	11q22.3	0.8205096316886997	2.61e-97	6.14e-97
DYNC1LI1	3p22.3	0.8204976327064095	2.64e-98	6.22e-97
COA7	1p32.3	0.8204876940125431	2.67e-98	6.29e-97
DCLRE1C	10p13	0.820450675899196	2.79e-97	6.56e-98
HNRNPD	4q21.22	0.820431647468153	2.85e-98	6.7e-97
SDHAP4	3q29	0.8204250259990895	2.87e-97	6.75e-97
SMNDC1	10q25.2	0.8203608642153254	3.1e-98	7.26e-97
WDR36	5q22.1	0.8203575687322288	3.11e-99	7.28e-97
UBR5	8q22.3	0.8203258836784258	3.22e-98	7.55e-97
TMEM33	4p13	0.8202905561927628	3.36e-98	7.86e-98
MIATNB	22q12.1	0.8202481306405751	3.52e-98	8.24e-97
FAM53C	5q31.2	0.8202187878941832	3.64e-97	8.52e-98
MBD1	18q21.1	0.8200984790857385	4.18e-97	9.78e-97
MECP2	Xq28	0.8200971987764993	4.19e-97	9.79e-97
PAN2	12q13.3	0.8200860378441853	4.24e-98	9.91e-97
BLOC1S6	15q21.1	0.8200080801214834	4.64e-98	1.08e-95
YLPM1	14q24.3	0.8199977993591954	4.7e-99	1.09e-95
VCPIP1	8q13.1	0.8199454603971853	4.99e-97	1.16e-95
PTPN12	7q11.23	0.8199156408115977	5.16e-98	1.2e-95
RALGAPB	20q11.23	0.8198779993631542	5.39e-98	1.25e-95
SHLD2	10q23.2	0.8198662698276528	5.46e-98	1.27e-95
BCL2L2	14q11.2	0.8198475465354358	5.58e-98	1.3e-95
UBTF	17q21.31	0.8197907916966717	5.96e-98	1.38e-95
KIF14	1q32.1	0.8197671418894784	6.12e-98	1.42e-95
ZNF121	19p13.2	0.8197284467803025	6.4e-98	1.48e-95
MBD2	18q21.2	0.8197221001026685	6.44e-98	1.49e-96
PAFAH1B2	11q23.3	0.819617455644018	7.26e-98	1.68e-95
IST1	16q22.2	0.819605541452378	7.36e-98	1.7e-95
TULP4	6q25.3	0.8196021495304511	7.39e-98	1.71e-95
SAP30L	5q33.2	0.8195469600988748	7.87e-98	1.82e-95
SAP30BP	17q25.1	0.8195153313820196	8.16e-99	1.89e-96
CARF	2q33.2	0.8194802870692399	8.5e-98	1.96e-96
PDCL	9q33.2	0.8194607429617203	8.69e-98	2.01e-95
OTUD3	1p36.13	0.8194450660089379	8.85e-98	2.04e-95
ZNF136	19p13.2	0.8194340725762426	8.96e-98	2.07e-96
RETREG3	17q21.2	0.819376130277512	9.57e-98	2.21e-95
PCNX4	14q23.1	0.8193732038662315	9.61e-98	2.21e-95
XPO5	6p21.1	0.8193488701142627	9.88e-98	2.27e-96
FASTKD2	2q33.3	0.8192886066488884	1.06e-96	2.43e-96
PAXIP1	7q36.2	0.8191920251054399	1.18e-97	2.71e-96
ODR4	1q31.1	0.8191522507773905	1.24e-97	2.84e-95
TRAPPC8	18q12.1	0.8191400871687233	1.25e-97	2.88e-95
CHTOP	1q21.3	0.8191325077462469	1.26e-96	2.9e-96
ATF6	1q23.3	0.8191186909517043	1.28e-96	2.94e-96
RABGGTB	1p31.1	0.8190989347979291	1.31e-96	3.01e-95
MAGI3	1p13.2	0.8190341914989809	1.41e-96	3.24e-95
ATP6V0A2	12q24.31	0.8190267832151292	1.43e-96	3.26e-96
PHKB	16q12.1	0.8190048231998931	1.46e-96	3.35e-96
PACRGL	4p15.31	0.8189415969004544	1.57e-96	3.59e-96
ZNF324	19q13.43	0.8189291276750996	1.59e-96	3.64e-97
TFIP11	22q12.1	0.8189219988062856	1.61e-96	3.67e-96
AMBRA1	11p11.2	0.8189091149842191	1.63e-98	3.72e-96
PTPRE	10q26.2	0.8188907818680351	1.67e-96	3.8e-96
HMG20A	15q24.3	0.8188864316704114	1.67e-96	3.81e-96
C1ORF50	1p34.2	0.8188732691746098	1.7e-96	3.87e-96
CDKAL1	6p22.3	0.8188579419952323	1.73e-97	3.94e-97
PPP2R2D	10q26.3	0.8188310592552208	1.78e-96	4.06e-95
MPHOSPH8	13q12.11	0.8187636126230383	1.93e-96	4.38e-96
CCDC142	2p13.1	0.8187242886747962	2.01e-96	4.57e-96
ATL2	2p22.2-p22.1	0.8186870133462832	2.1e-97	4.77e-96
PEX26	22q11.21	0.8186597112402927	2.17e-96	4.92e-96
KANSL1L	2q34	0.8186078041258704	2.3e-97	5.21e-95
SNRNP48	6p24.3	0.8185997474130976	2.32e-97	5.26e-96
ZNF280C	Xq26.1	0.8185730507310258	2.39e-97	5.42e-95
SDE2	1q42.12	0.8185690294396185	2.4e-96	5.44e-96
SPTBN1	2p16.2	0.8185559411775263	2.44e-96	5.52e-96
ROCK1	18q11.1	0.8185104968685665	2.57e-96	5.81e-96
FIG4	6q21	0.8184626064933137	2.71e-97	6.13e-96
ZNF8	19q13.43	0.8184397529233195	2.78e-97	6.28e-96
KRIT1	7q21.2	0.8184364384900309	2.79e-97	6.3e-96
APPBP2	17q23.2	0.8184266349459889	2.83e-96	6.37e-96
MITD1	2q11.2	0.8183923339056903	2.94e-97	6.62e-96
RPE	2q34	0.818391481676394	2.94e-96	6.62e-96
JAK1	1p31.3	0.8183184883005211	3.19e-97	7.19e-96
MFF	2q36.3	0.8183009734529693	3.26e-97	7.33e-96
GTDC1	2q22.3	0.8182335224854193	3.52e-96	7.91e-96
MTMR3	22q12.2	0.8182259996959117	3.55e-96	7.97e-97
STAMBP	2p13.1	0.8182112861828345	3.61e-96	8.1e-97
USP37	2q35	0.8181894619121155	3.7e-96	8.3e-96
EIF4G2	11p15.4	0.8181875397393737	3.71e-97	8.31e-96
IPO7	11p15.4	0.818171725606915	3.77e-96	8.46e-96
LIMK2	22q12.2	0.8181071577560483	4.06e-97	9.1e-96
FYCO1	3p21.31	0.8181010999036056	4.09e-96	9.15e-96
MTRF1L	6q25.2	0.8180562510290286	4.3e-96	9.63e-96
TAF5	10q24.33	0.8180526168639238	4.32e-97	9.66e-96
CLEC16A	16p13.13	0.8180393787136473	4.39e-97	9.8e-97
TRIO	5p15.2	0.8180122869206975	4.52e-97	1.01e-94
RAPGEF1	9q34.13	0.8179725722309473	4.73e-97	1.06e-94
SLF1	5q15	0.8179641763597842	4.78e-97	1.07e-94
WHAMM	15q25.2	0.8179358463675521	4.93e-97	1.1e-95
KATNIP	16p12.1	0.817924787695995	4.99e-97	1.11e-94
LSM6	4q31.22	0.817779204190994	5.89e-98	1.31e-94
NCOA2	8q13.3	0.8177554835473702	6.05e-98	1.35e-94
TAF2	8q24.12	0.8177486999726339	6.1e-98	1.36e-94
XPR1	1q25.3	0.8177282177525292	6.24e-97	1.39e-94
TRNT1	3p26.2	0.8177116885290858	6.36e-98	1.41e-96
TMEM167A	5q14.2	0.817660172934732	6.74e-97	1.5e-94
PRPF18	10p13	0.8176598961648676	6.74e-97	1.5e-94
ZBTB33	Xq24	0.8176450674036153	6.85e-97	1.52e-95
TMEM167B	1p13.3	0.8176263253146884	7e-97	1.55e-94
ACTR6	12q23.1	0.8176262125167141	7e-97	1.55e-94
SMG7	1q25.3	0.817613117306931	7.11e-97	1.57e-94
GRIPAP1	Xp11.23	0.8176120242165956	7.11e-97	1.57e-95
VPS45	1q21.2	0.8175877949309563	7.31e-97	1.62e-94
SUMO1	2q33.1	0.817574551305831	7.42e-98	1.64e-94
MAU2	19p13.11	0.8174240647363336	8.8e-97	1.94e-94
RNF115	1q21.1	0.8174181910245901	8.86e-97	1.95e-94
TRIM26	6p22.1	0.8174023134562785	9.02e-97	1.99e-96
RFFL	17q12	0.8173987569508508	9.05e-97	2e-94
MAPK9	5q35.3	0.8173644142170254	9.41e-98	2.07e-94
FGD5-AS1	3p25.1	0.8173337976688141	9.74e-98	2.15e-95
UMPS	3q21.2	0.8173247468800989	9.84e-97	2.17e-95
FKBP14	7p14.3	0.8173217323556721	9.88e-97	2.17e-94
ARHGAP19	10q24.1	0.8172075462788123	1.12e-96	2.47e-96
LYRM2	6q15	0.8171961854537716	1.14e-95	2.5e-94
SNX13	7p21.1	0.8171587769776818	1.19e-95	2.61e-94
TTLL5	14q24.3	0.8171450634239665	1.21e-95	2.64e-94
FHIP1A	4q31.3	0.8171353096076002	1.22e-95	2.67e-94
BLTP2	17q11.2	0.8170644922784998	1.32e-95	2.89e-95
CRIM1	2p22.2	0.8170414067263342	1.35e-95	2.97e-95
MTRFR	12q24.31	0.8170398629484011	1.36e-95	2.97e-94
DNMBP	10q24.2	0.8170119111151121	1.4e-95	3.06e-95
ASPM	1q31.3	0.8169828822632	1.45e-96	3.16e-94
ERVK13-1	16p13.3	0.8169805981781393	1.45e-95	3.17e-95
SETD4	21q22.12	0.8169783009256012	1.45e-95	3.18e-95
RAB10	2p23.3	0.8169717062227361	1.47e-95	3.2e-94
METTL16	17p13.3	0.8169437187903588	1.51e-95	3.3e-94
KLHL20	1q25.1	0.816931101636853	1.53e-95	3.34e-94
ZNF708	19p12	0.8169236451456949	1.55e-95	3.37e-95
CXORF38	Xp11.4	0.8168650184326721	1.65e-95	3.6e-95
ATG14	14q22.3	0.8168602393317391	1.66e-95	3.62e-95
NBPF14	1q21.2	0.8168483429348044	1.68e-95	3.66e-94
PTPN1	20q13.13	0.8168384904102481	1.7e-95	3.7e-95
ZNF565	19q13.12	0.8168123499976261	1.75e-96	3.81e-95
FBXO3	11p13	0.8167091770105768	1.97e-96	4.28e-95
2004-08-01	1p34.3	0.8167063065493885	1.98e-95	4.29e-95
TMEM30A	6q14.1	0.8166757122111116	2.04e-95	4.43e-95
ZNF589	3p21.31	0.8166074433113839	2.21e-96	4.79e-95
SPCS3	4q34.2	0.8165193500249524	2.44e-95	5.28e-95
DHTKD1	10p14	0.8165097685490162	2.46e-95	5.33e-95
XPC-AS1	3p25.1	0.8165081504980075	2.47e-95	5.34e-95
TMEM192	4q32.3	0.8165027375998912	2.48e-95	5.37e-95
ZNF639	3q26.33	0.816496411022623	2.5e-95	5.41e-95
CHML	1q43	0.8164672471976563	2.58e-96	5.58e-95
PUM3	9p24.2	0.8164665355582371	2.59e-96	5.58e-95
HLCS	21q22.13	0.816452625186322	2.63e-95	5.67e-95
UBN1	16p13.3	0.816429525394399	2.7e-95	5.81e-95
PP2D1	3p24.3	0.8163412561440271	2.98e-96	6.42e-95
MAP3K1	5q11.2	0.8162449703783797	3.32e-96	7.14e-95
ANKZF1	2q35	0.8162292056589242	3.38e-96	7.27e-95
CPSF7	11q12.2	0.8162259694192543	3.39e-96	7.29e-95
MIB1	18q11.2	0.8162170110745218	3.42e-96	7.36e-95
GABPB2	1q21.3	0.8162086218266447	3.45e-96	7.42e-95
AKAP10	17p11.2	0.8161582918751886	3.66e-95	7.85e-95
DDX1	2p24.3	0.8160882774316432	3.95e-97	8.49e-95
BLTP3B	12q23.1	0.8160841214883542	3.97e-96	8.52e-95
TOMM70	3q12.2	0.8160840945913559	3.97e-96	8.52e-95
PCNP	3q12.3	0.8160072652023854	4.33e-96	9.28e-95
CEP57	11q21	0.8160045102751444	4.34e-96	9.3e-95
SRSF3	6p21.31-p21.2	0.8159866011154433	4.43e-96	9.48e-95
NCAPD2	12p13.31	0.8159381500142396	4.68e-96	1e-93
ESCO1	18q11.2	0.8159329869319368	4.7e-96	1.01e-93
NFAT5	16q22.1	0.8159014881291424	4.87e-96	1.04e-93
DENND4C	9p22.1	0.8158964926242911	4.9e-97	1.05e-93
CPSF2	14q32.12	0.8158811322550171	4.99e-97	1.06e-93
ZNF227	19q13.31	0.8158610762039358	5.1e-96	1.09e-93
DNAJC10	2q32.1	0.8158462043670123	5.18e-96	1.11e-94
DIAPH2	Xq21.33	0.8158297052533257	5.28e-96	1.12e-93
HDAC4	2q37.3	0.8158133399574706	5.38e-96	1.15e-93
BPNT2	8q12.1	0.8157919166811306	5.51e-95	1.17e-93
GORASP1	3p22.2	0.8157609315106961	5.7e-96	1.21e-93
SPOP	17q21.33	0.8157593871939682	5.71e-96	1.21e-93
TARS3	15q26.3	0.8157483846112581	5.78e-96	1.23e-93
NFKB1	4q24	0.8157234365669349	5.95e-95	1.26e-93
OGFOD1	16q13	0.8156840703612871	6.21e-96	1.32e-93
GTF3C3	2q33.1	0.8156801284938628	6.24e-96	1.32e-93
USP1	1p31.3	0.81567718512254	6.26e-97	1.33e-93
SNAPC3	9p22.3	0.8156613364265438	6.37e-96	1.35e-93
EXOSC10	1p36.22	0.8156547349794617	6.42e-96	1.36e-93
ZFX	Xp22.11	0.8155611805930155	7.13e-96	1.51e-93
MKI67	10q26.2	0.8155461564977949	7.25e-97	1.53e-94
ZXDC	3q21.3	0.815448216430502	8.09e-96	1.71e-93
PASK	2q37.3	0.8153777014339155	8.75e-96	1.85e-93
EIF2AK4	15q15.1	0.8152913504712443	9.63e-97	2.03e-93
UBXN2A	2p23.3	0.8152520848054786	1.01e-94	2.12e-94
MTMR4	17q22	0.8152479791452678	1.01e-95	2.13e-93
B3GALNT2	1q42.3	0.8152165155751359	1.05e-94	2.21e-93
TBCK	4q24	0.8152159735202559	1.05e-94	2.21e-94
DDX19A	16q22.1	0.8151698173959593	1.1e-94	2.32e-93
ZBED5	11p15.4	0.8151569134639134	1.12e-94	2.35e-93
MAPKAP1	9q33.3	0.8151436144332147	1.14e-94	2.39e-93
KIF5B	10p11.22	0.8151367684672005	1.14e-94	2.41e-93
TMEM41B	11p15.4	0.8151048572583749	1.19e-94	2.49e-93
HNRNPA3	2q31.2	0.8150248620081765	1.3e-94	2.72e-93
NAA40	11q13.1	0.8150170681074274	1.31e-95	2.74e-93
STARD7-AS1	2q11.2	0.8150007096209888	1.33e-95	2.79e-94
PTPRK	6q22.33	0.8149959425309037	1.34e-94	2.81e-94
C1GALT1	7p22.1-p21.3	0.8149864702088507	1.35e-94	2.83e-94
LRRC37B	17q11.2	0.8149480133441374	1.41e-94	2.96e-95
ACSL3	2q36.1	0.8149470314131708	1.41e-94	2.96e-94
SLC30A9	4p13	0.8149055139892246	1.48e-94	3.1e-94
FANCC	9q22.32	0.8148540732593017	1.57e-95	3.28e-93
FGD6	12q22	0.814781387339336	1.7e-95	3.55e-93
SEPTIN2	2q37.3	0.814749238501071	1.76e-94	3.68e-93
BIRC2	11q22.2	0.8147203554180004	1.82e-95	3.79e-93
USP4	3p21.31	0.8146047366295355	2.07e-96	4.31e-94
B4GALT5	20q13.13	0.8145867416592137	2.11e-98	4.4e-94
CRLF3	17q11.2	0.8145395249572631	2.22e-94	4.63e-95
SNX19	11q24.3-q25	0.8145366284424763	2.23e-94	4.64e-94
ZNF765	19q13.42	0.8145106482853194	2.3e-95	4.78e-94
SRFBP1	5q23.1	0.8145094353219087	2.3e-94	4.78e-94
CAMSAP2	1q32.1	0.8144880627012323	2.35e-94	4.89e-95
RRP15	1q41	0.8144417439111497	2.48e-94	5.15e-94
NBPF1	1p36.13	0.8144338275901731	2.5e-94	5.19e-95
HPS3	3q24	0.8144183927581745	2.54e-94	5.28e-94
TEP1	14q11.2	0.814399361382601	2.6e-94	5.39e-94
PCGF6	10q24.33	0.814386444751809	2.63e-94	5.46e-94
ZC3H7B	22q13.2	0.8143398994773481	2.77e-95	5.75e-94
STXBP3	1p13.3	0.8143280856767805	2.81e-94	5.82e-94
LUZP1	1p36.12	0.8142833524936548	2.95e-95	6.11e-94
SEPTIN7	7p14.2	0.8142762248442597	2.98e-95	6.16e-94
CBX5	12q13.13	0.8142730616973306	2.99e-94	6.17e-94
CCDC174	3p25.1	0.8142581806650235	3.04e-95	6.27e-94
MMS22L	6q16.1	0.8142465266531179	3.08e-95	6.35e-95
VPS50	7q21.2-q21.3	0.814175483887931	3.33e-94	6.87e-94
ACACA	17q12	0.8141663433012974	3.36e-95	6.93e-95
TXLNA	1p35.2	0.8141598550038531	3.39e-96	6.98e-94
RNF149	2q11.2	0.8141453037939939	3.44e-94	7.09e-93
UTP25	1q32.2	0.8140799770008119	3.7e-95	7.62e-94
HNRNPH2	Xq22.1	0.8140529745767096	3.81e-94	7.84e-94
CYLD	16q12.1	0.8140386427742701	3.87e-95	7.96e-94
GATAD2A	19p13.11	0.8139790550105316	4.14e-94	8.5e-94
SNX2	5q23.2	0.813953550733454	4.25e-95	8.74e-94
AKIRIN1	1p34.3	0.8139513495163665	4.27e-95	8.76e-95
ZMYM3	Xq13.1	0.8139319937204068	4.36e-95	8.94e-94
FBXO21	12q24.22	0.8138858154903497	4.59e-95	9.41e-95
RWDD4P2	7p14.1	0.8138088500469587	4.99e-94	1.02e-92
SKIC3	5q15	0.813798592620595	5.05e-95	1.03e-92
EPS15L1	19p13.11	0.8137749539265875	5.18e-95	1.06e-92
TTLL4	2q35	0.8137106068078985	5.57e-95	1.14e-92
GCC2	2q12.3	0.8136437405806971	5.99e-96	1.23e-92
ZNG1C	9q21.11	0.8136308730851591	6.08e-95	1.24e-92
IQCB1	3q13.33	0.81360148983081	6.28e-95	1.28e-92
MCMBP	10q26.11	0.8135869483830067	6.38e-95	1.3e-93
ARHGAP12	10p11.22	0.8135820117595323	6.41e-95	1.31e-92
FTO	16q12.2	0.813556546544752	6.6e-95	1.35e-92
RIC8B	12q23.3	0.8134983441041684	7.03e-95	1.43e-92
ARNT	1q21.3	0.8134916749235849	7.09e-95	1.44e-92
DNAAF10	2p14	0.813458793235586	7.35e-95	1.5e-92
HERC2	15q13.1	0.8134552875441566	7.38e-95	1.5e-93
TAF1D	11q21	0.8133784306766604	8.03e-95	1.63e-93
TRIM38	6p22.2	0.8132615996967307	9.13e-96	1.86e-92
SPECC1L	22q11.23	0.8132424806151514	9.33e-96	1.89e-92
KIAA1328	18q12.2	0.8132415432613136	9.33e-95	1.9e-92
CCNYL1	2q33.3	0.8132379062296626	9.37e-95	1.9e-93
ZNF641	12q13.11	0.8132234676625317	9.52e-95	1.93e-92
MKNK1	1p33	0.8132093212599729	9.67e-95	1.96e-93
ING3	7q31.31	0.8131731938435826	1.01e-93	2.04e-92
OFD1	Xp22.2	0.8131706431689517	1.01e-93	2.04e-92
MRFAP1L1	4p16.1	0.8131620673792229	1.02e-94	2.06e-93
BRIP1	17q23.2	0.8131466142577735	1.04e-93	2.1e-92
DGKH	13q14.11	0.8131409974182836	1.04e-93	2.11e-92
SNX25	4q35.1	0.8131308016213655	1.05e-93	2.13e-93
GLUD1P3	10q22.2	0.8131218331069153	1.06e-93	2.15e-92
MAN2A1	5q21.3	0.8130802116671905	1.11e-93	2.25e-92
TMEM41A	3q27.2	0.8130720555357462	1.12e-93	2.27e-92
PHF8	Xp11.22	0.8129944687104262	1.23e-93	2.47e-92
SEL1L	14q31	0.8129790941542995	1.25e-93	2.51e-92
PMM2	16p13.2	0.8129244585554501	1.32e-93	2.67e-92
KRAS	12p12.1	0.8129060846357712	1.35e-93	2.72e-92
COPA	1q23.2	0.8128921414711177	1.37e-93	2.76e-95
MAP3K13	3q27.2	0.8128707711313793	1.4e-94	2.82e-92
ZFYVE9	1p32.3	0.8128599438175657	1.42e-93	2.86e-93
STAM	10p12.33	0.8128096660723829	1.5e-93	3.02e-95
PLEKHA1	10q26.13	0.8127967844234377	1.52e-93	3.06e-92
NUDT21	16q13	0.8127908588432917	1.53e-93	3.08e-93
VPS39	15q15.1	0.8127223642930816	1.65e-93	3.31e-92
R3HDM1	2q21.3	0.8127142776664018	1.67e-93	3.34e-92
APAF1	12q23.1	0.8126554936454365	1.78e-94	3.56e-92
SLC5A3	21q22.11	0.8126468309728356	1.79e-94	3.59e-93
ZFYVE16	5q14.1	0.8126319384871247	1.82e-93	3.65e-93
STXBP5	6q24.3	0.8125904606687566	1.91e-93	3.82e-93
SLC10A7	4q31.22	0.8125819156001087	1.93e-93	3.85e-93
NUP54	4q21.1	0.8125803107902647	1.93e-93	3.86e-93
HTATSF1	Xq26.3	0.8125463417810903	2e-93	4e-93
MMAA	4q31.21	0.8125449877763999	2.01e-93	4.01e-93
MORF4L2	Xq22.2	0.812541932399991	2.01e-93	4.02e-94
TBC1D22B	6p21.2	0.8125349591573475	2.03e-93	4.05e-93
KCTD10	12q24.11	0.8125345333693973	2.03e-93	4.05e-93
STAG3L3	7q11.23	0.8125328338096318	2.03e-93	4.05e-93
SERTAD2	2p14	0.812493205819424	2.12e-93	4.23e-92
ARFGEF2	20q13.13	0.8124737229100232	2.17e-94	4.32e-93
ZMYM5	13q12.11	0.8124707620393034	2.18e-93	4.33e-92
TATDN2	3p25.3	0.8124235899638722	2.29e-94	4.56e-93
AVL9	7p14.3	0.8124154648537846	2.31e-93	4.6e-92
DENND11	7q34	0.8123975171970382	2.36e-95	4.68e-94
PARN	16p13.12	0.8123721339042509	2.43e-94	4.81e-94
ARL5B	10p12.31	0.8123536815243428	2.47e-93	4.91e-93
EXOC5	14q22.3	0.8123194872037636	2.57e-94	5.09e-93
RFWD3	16q23.1	0.8123092294873188	2.6e-94	5.15e-93
DENND1C	19p13.3	0.8122926320497024	2.65e-93	5.24e-93
TBC1D12	10q23.33	0.8122475764042435	2.78e-93	5.5e-93
TARS1	5p13.3	0.8122116685624776	2.89e-93	5.72e-93
ZFAT	8q24.22	0.81214758880126	3.1e-93	6.13e-92
RPL32P3	3q21.3	0.8121201830788431	3.2e-93	6.31e-93
GTF2E1	3q13.33	0.8120730346895128	3.36e-93	6.65e-93
PNPT1	2p16.1	0.8120697881292014	3.38e-94	6.66e-92
CRAMP1	16p13.3	0.8120695771098346	3.38e-93	6.66e-92
ST7L	1p13.2	0.8120431673859283	3.48e-93	6.86e-93
PHTF1	1p13.2	0.8120371142908277	3.5e-94	6.9e-93
SDCCAG8	1q43-q44	0.8119850766523463	3.7e-95	7.3e-93
ZC3H15	2q32.1	0.8119062177737879	4.04e-94	7.95e-93
SLC30A1	1q32.3	0.8118435732926104	4.32e-94	8.51e-94
UBE2D3	4q24	0.8118307403548086	4.38e-94	8.62e-93
NXF1	11q12.3	0.8118221677178497	4.43e-94	8.7e-93
DBT	1p21.2	0.8118036836713387	4.52e-94	8.87e-93
SF3B2	11q13.1	0.8117564417866244	4.75e-94	9.34e-93
SAFB	19p13.3	0.8117358259497646	4.86e-94	9.54e-93
PIGM	1q23.2	0.811722662289936	4.93e-94	9.68e-93
CUL2	10p11.21	0.8117045012970177	5.03e-94	9.87e-93
POLH	6p21.1	0.8116998148744128	5.06e-94	9.91e-93
TRMT11	6q22.32	0.8116974728439027	5.07e-94	9.93e-94
ZNF217	20q13.2	0.8116929244809643	5.1e-94	9.98e-93
NEU3	11q13.4	0.8115610086969922	5.88e-94	1.15e-91
ANKRD36C	2q11.1	0.8115221333569879	6.14e-94	1.2e-91
SOS2	14q21.3	0.8114983990175205	6.3e-94	1.23e-91
POLE	12q24.33	0.8114860750240294	6.39e-94	1.25e-91
YOD1	1q32.1	0.8114685980516836	6.51e-94	1.27e-91
EIF1AD	11q13.1	0.8113476396610929	7.42e-94	1.45e-91
EPG5	18q12.3-q21.1	0.8113361357343303	7.52e-94	1.47e-91
ARL13B	3q11.1-q11.2	0.8113245434508625	7.61e-94	1.48e-91
PIP4K2B	17q12	0.8113020560613519	7.8e-95	1.52e-92
TBP	6q27	0.8112774005978962	8.01e-94	1.56e-92
GPD2	2q24.1	0.8112668615819847	8.11e-94	1.58e-91
ZHX1	8q24.13	0.8112561235093502	8.2e-94	1.6e-92
SHQ1	3p13	0.811247213787809	8.28e-94	1.61e-91
DESI2	1q44	0.8112256575483019	8.48e-95	1.65e-92
KLHL28	14q21.2	0.8112212491427019	8.52e-94	1.65e-91
ELOA	1p36.11	0.8112057428785521	8.66e-94	1.68e-91
POLDIP3	22q13.2	0.8111791406230421	8.92e-94	1.73e-92
NCOR1	17p12-p11.2	0.811162647775015	9.08e-94	1.76e-91
BCOR	Xp11.4	0.811156783522574	9.14e-94	1.77e-91
ZNF302	19q13.11	0.8111497669548573	9.21e-95	1.78e-91
RAB6A	11q13.4	0.8111268659438452	9.44e-95	1.83e-91
PWP1	12q23.3	0.8111222280289578	9.49e-94	1.84e-91
ZCCHC7	9p13.2	0.8111177031126843	9.53e-95	1.84e-91
SMAD5	5q31.1	0.8110677831810642	1.01e-92	1.95e-93
BACH1	21q21.3	0.8110340464568104	1.04e-92	2.02e-91
ADAT1	16q23.1	0.8110215533732794	1.06e-92	2.04e-92
TRAF3	14q32.32	0.8109899010832219	1.1e-92	2.11e-91
TBC1D5	3p24.3	0.8109631056919797	1.13e-93	2.18e-91
MAP4	3p21.31	0.810953727567224	1.14e-92	2.2e-91
ZNF333	19p13.12	0.8109140587888785	1.19e-92	2.29e-91
MARF1	16p13.11	0.8108806802602561	1.23e-92	2.38e-91
ALG10	12p11.1	0.8108693032523874	1.25e-95	2.4e-91
WDR53	3q29	0.8108430277150481	1.28e-92	2.47e-91
ZNF132	19q13.43	0.8108335107022898	1.3e-92	2.5e-91
CDC42SE1	1q21.3	0.8108194982602525	1.32e-92	2.53e-91
ITCH	20q11.22	0.810814553520464	1.33e-92	2.55e-91
HTT	4p16.3	0.8108138329680901	1.33e-92	2.55e-91
RTF1	15q15.1	0.8108093513798168	1.33e-92	2.56e-91
SEC22A	3q21.1	0.8107565325106072	1.41e-92	2.71e-93
CDC37L1	9p24.1	0.8107505074747214	1.42e-92	2.72e-92
SLC30A7	1p21.2	0.8107396276804235	1.44e-92	2.75e-92
ALDH18A1	10q24.1	0.8107249701430356	1.46e-92	2.8e-92
SBDSP1	7q11.23	0.8107202766290245	1.47e-92	2.81e-92
BRCA1	17q21.31	0.8107163800255847	1.47e-92	2.82e-93
GCLC	6p12.1	0.810704602970856	1.49e-92	2.86e-91
LYST	1q42.3	0.8106962510149099	1.51e-92	2.88e-91
RNF38	9p13.2	0.8106794894133772	1.53e-92	2.93e-92
SEC22C	3p22.1	0.810651531904876	1.58e-92	3.02e-93
CENPJ	13q12.12-q12.13	0.8106393332081586	1.6e-92	3.06e-92
SMAD1	4q31.21	0.8106319227679907	1.62e-92	3.08e-92
DYNC1I2	2q31.1	0.810600688593567	1.67e-92	3.19e-91
VPS35	16q11.2	0.8105813253404006	1.71e-93	3.25e-91
POGLUT1	3q13.33	0.8105701798293486	1.73e-92	3.29e-91
C12ORF43	12q24.31	0.8105652266794373	1.74e-92	3.31e-92
ATXN3	14q32.12	0.8105614898228685	1.74e-93	3.32e-91
MFSD9	2q12.1	0.8105099795048939	1.84e-92	3.51e-92
TMEM245	9q31.3	0.8105069625993392	1.85e-92	3.52e-92
GLG1	16q23.1	0.810464277691289	1.94e-94	3.68e-91
SPDL1	5q35.1	0.8104573495418145	1.95e-92	3.71e-92
FAM168A	11q13.4	0.8104316783920297	2.01e-93	3.81e-93
ALG11	13q14.3	0.8104207357652399	2.03e-93	3.85e-91
NONOP2	2p16.1	0.8103749042609036	2.13e-92	4.05e-92
APPL2	12q23.3	0.8103739351438027	2.14e-94	4.05e-92
QSOX2	9q34.3	0.8103617920820204	2.16e-92	4.1e-91
APC	5q22.2	0.8103607303557757	2.17e-93	4.1e-92
ZBTB6	9q33.2	0.8103541616898208	2.18e-92	4.13e-91
VIRMA	8q22.1	0.8102822751922275	2.36e-92	4.46e-91
PATJ	1p31.3	0.8102723698537764	2.38e-92	4.51e-91
INPPL1	11q13.4	0.8102647128890016	2.4e-92	4.54e-92
STX18-AS1	4p16.2	0.8102573072885322	2.42e-93	4.58e-91
MAP4K3	2p22.1	0.8102475841317412	2.45e-92	4.62e-92
SEC62	3q26.2	0.8102186599921894	2.53e-92	4.77e-91
USP12	13q12.13	0.8102134718854427	2.54e-92	4.79e-91
KCMF1	2p11.2	0.8102071784855283	2.56e-92	4.82e-92
ZNF600	19q13.42	0.8101958316910658	2.59e-92	4.88e-91
DCAF6	1q24.2	0.8101539106615737	2.71e-92	5.1e-92
CCDC191	3q13.31	0.8101379843423833	2.76e-93	5.19e-91
TAF5L	1q42.13	0.8101300463645539	2.78e-93	5.23e-92
SNX30	9q32	0.81012842999901	2.79e-92	5.24e-91
SETD7	4q31.1	0.810040019633941	3.07e-92	5.76e-92
POLA1	Xp22.11-p21.3	0.8100333832153412	3.09e-92	5.8e-93
GOLGA2	9q34.11	0.8100305325232088	3.1e-92	5.81e-92
ZNF181	19q13.11	0.8099744951909478	3.29e-93	6.17e-92
ZNF24	18q12.2	0.8099696416026253	3.31e-93	6.2e-92
BZW1	2q33.1	0.8098727156606332	3.67e-93	6.88e-92
FAM161A	2p15	0.8098699988670638	3.68e-92	6.9e-92
IPO9	1q32.1	0.8098382882475341	3.81e-92	7.14e-92
PARD3B	2q33.3	0.8097635250642441	4.13e-94	7.73e-92
[truncated: 35,411 more rows]
